# Supplementary material for: RNA 5‐Methylcytosine Modification Regulates Vegetative Development Associated with H3K27 Trimethylation in Arabidopsis
Source: Adv Sci (Weinh). 2022 Nov 16;10(1):2204885. doi: 10.1002/advs.202204885 (PMC9811455; doi:10.1002/advs.202204885)
Supplement: Supplementary file 2 — Supplemental Table 1 [file ADVS-10-2204885-s001.xlsx]

## Sheet: Table S1
Table S1. The list of genes with m5C modification in WT and emf1 plants
WT	emf1
AT1G01320	AT1G03080
AT1G01610	AT1G03290
AT1G01820	AT1G03475
AT1G01960	AT1G04850
AT1G03610	AT1G07810
AT1G03910	AT1G08190
AT1G04270	AT1G09310
AT1G04530	AT1G09710
AT1G06190	AT1G13470
AT1G06570	AT1G14740
AT1G06800	AT1G15750
AT1G07140	AT1G18260
AT1G07770	AT1G20110
AT1G07950	AT1G20760
AT1G07960	AT1G22930
AT1G07980	AT1G24706
AT1G08510	AT1G24793
AT1G10310	AT1G26730
AT1G10950	AT1G28580
AT1G11310	AT1G30680
AT1G13300	AT1G31070
AT1G13360	AT1G31410
AT1G13790	AT1G32450
AT1G14280	AT1G32440
AT1G15420	AT1G34440
AT1G15500	AT1G36078
AT1G16870	AT1G42970
AT1G17220	AT1G43620
AT1G18080	AT1G44085
AT1G19350	AT1G45233
AT1G19360	AT1G48110
AT1G21770	AT1G48700
AT1G21760	AT1G51500
AT1G22410	AT1G53800
AT1G22740	AT1G54385
AT1G23290	AT1G55360
AT1G23300	AT1G55860
AT1G23390	AT1G56510
AT1G23740	AT1G58807
AT1G24460	AT1G59650
AT1G24793	AT1G59890
AT1G25141	AT1G62020
AT1G25211	AT1G62310
AT1G25220	AT1G64510
AT1G28580	AT1G64520
AT1G29070	AT1G68660
AT1G32080	AT1G70370
AT1G32160	AT1G72320
AT1G36980	AT1G72910
AT1G42990	AT1G72970
AT1G43100	AT1G74060
AT1G43700	AT1G74900
AT1G44910	AT1G74910
AT1G47310	AT1G80040
AT1G47410	AT2G01850
AT1G47420	AT2G03630
AT1G48620	AT2G03640
AT1G50250	AT2G03931
AT1G52100	AT2G06990
AT1G52950	AT2G07768
AT1G53890	AT2G16920
AT1G55340	AT2G18760
AT1G55360	AT2G19710
AT1G56100	AT2G19750
AT1G56340	AT2G20050
AT1G57613	AT2G20990
AT1G58200	AT2G21150
AT1G59870	AT2G21790
AT1G60610	AT2G23360
AT1G61780	AT2G25180
AT1G62310	AT2G27100
AT1G63680	AT2G27285
AT1G64950	AT2G27540
AT1G65260	AT2G29040
AT1G65440	AT2G35155
AT1G65790	AT2G38140
AT1G65960	AT2G39360
AT1G65970	AT2G40360
AT1G66580	AT2G42530
AT1G67310	AT2G45240
AT1G68790	AT2G45880
AT1G70770	AT3G01310
AT1G72320	AT3G01500
AT1G72440	AT3G01590
AT1G72640	AT3G01770
AT1G72910	AT3G01970
AT1G73177	AT3G02040
AT1G73540	AT3G03140
AT1G74470	AT3G09430
AT1G74480	AT3G09440
AT1G74560	AT3G12640
AT1G75330	AT3G14067
AT1G75950	AT3G16780
AT1G76920	AT3G18820
AT1G79000	AT3G19590
AT1G79150	AT3G19840
AT1G79280	AT3G19960
AT1G79270	AT3G20300
AT1G79560	AT3G22590
AT1G80070	AT3G22890
AT1G80460	AT3G24870
AT2G04870	AT3G31430
AT2G05790	AT3G44330
AT2G07240	AT3G46030
AT2G07779	AT3G46565
AT2G07695	AT3G46990
AT2G07599	AT3G47000
AT2G07696	AT3G47890
AT2G15620	AT3G48360
AT2G17240	AT3G50560
AT2G17410	AT3G51720
AT2G19950	AT3G52060
AT2G20140	AT3G56210
AT2G20890	AT3G58690
AT2G21280	AT3G59350
AT2G21270	AT3G61430
AT2G21390	AT3G62720
AT2G21870	AT3G63460
AT2G22720	AT4G03566
AT2G22900	AT4G04265
AT2G25450	AT4G08895
AT2G27050	AT4G10695
AT2G27530	AT4G13850
AT2G28000	AT4G14040
AT2G28600	AT4G15096
AT2G28640	AT4G17520
AT2G29080	AT4G20520
AT2G29210	AT4G22670
AT2G30060	AT4G23040
AT2G30520	AT4G24230
AT2G30860	AT4G24220
AT2G31150	AT4G28600
AT2G32160	AT4G29380
AT2G33370	AT4G30020
AT2G33390	AT4G30530
AT2G33800	AT4G31210
AT2G35490	AT4G33060
AT2G36530	AT4G34230
AT2G37600	AT4G36390
AT2G37660	AT4G36690
AT2G37940	AT4G36980
AT2G38140	AT4G37760
AT2G38860	AT5G01220
AT2G39010	AT5G02050
AT2G40360	AT5G03340
AT2G40540	AT5G04560
AT2G42010	AT5G06700
AT2G42540	AT5G06710
AT2G42600	AT5G08120
AT2G44050	AT5G08610
AT2G45540	AT5G13000
AT2G45960	AT5G13990
AT2G48120	AT5G14580
AT3G02470	AT5G15020
AT3G03910	AT5G16940
AT3G03920	AT5G16930
AT3G06080	AT5G18800
AT3G06500	AT5G20250
AT3G08510	AT5G20290
AT3G08530	AT5G21326
AT3G08650	AT5G21430
AT3G09200	AT5G22000
AT3G09630	AT5G22450
AT3G12630	AT5G22840
AT3G12640	AT5G24060
AT3G13460	AT5G24990
AT3G13670	AT5G27720
AT3G13920	AT5G35980
AT3G14010	AT5G36670
AT3G14650	AT5G36740
AT3G14990	AT5G39730
AT3G15000	AT5G40450
AT3G15530	AT5G42870
AT3G15590	AT5G44090
AT3G15980	AT5G44800
AT3G16450	AT5G48000
AT3G16820	AT5G48300
AT3G19930	AT5G49740
AT3G22440	AT5G50310
AT3G23030	AT5G52230
AT3G23810	AT5G52650
AT3G23990	AT5G53000
AT3G24860	AT5G53160
AT3G24870	AT5G54290
AT3G25520	AT5G56710
AT3G26580	AT5G57350
AT3G26720	AT5G57655
AT3G27160	AT5G58787
AT3G28900	AT5G62000
AT3G29790	AT5G65670
AT3G44750	AT5G65770
AT3G45780	AT5G65780
AT3G45840	AT5G66030
AT3G46510	AT5G66320
AT3G46600	AT1G01540
AT3G46610	AT1G02560
AT3G46735	AT1G02780
AT3G46740	AT1G04080
AT3G48970	AT1G04300
AT3G49010	AT1G06220
AT3G49500	AT1G06430
AT3G51370	AT1G06700
AT3G51670	AT1G06760
AT3G52060	AT1G06890
AT3G52840	AT1G07120
AT3G52960	AT1G08510
AT3G53280	AT1G08720
AT3G53340	AT1G08730
AT3G53720	AT1G09260
AT3G54580	AT1G09640
AT3G56050	AT1G10020
AT3G56940	AT1G10070
AT3G56950	AT1G10500
AT3G56960	AT1G10670
AT3G57300	AT1G10890
AT3G57330	AT1G10950
AT3G57610	AT1G10960
AT3G57800	AT1G11210
AT3G58510	AT1G11270
AT3G59780	AT1G12440
AT3G60530	AT1G13360
AT3G61210	AT1G13790
AT3G61430	AT1G14120
AT3G62010	AT1G14460
AT3G63520	AT1G14580
AT4G01310	AT1G14720
AT4G02570	AT1G15200
AT4G02890	AT1G15730
AT4G02880	AT1G15720
AT4G03180	AT1G15940
AT4G03520	AT1G16160
AT4G03550	AT1G16460
AT4G04110	AT1G17110
AT4G05180	AT1G18950
AT4G07445	AT1G19000
AT4G07950	AT1G19700
AT4G08097	AT1G19770
AT4G08350	AT1G19780
AT4G08370	AT1G19870
AT4G08760	AT1G20100
AT4G09000	AT1G20600
AT4G10930	AT1G20640
AT4G11150	AT1G20650
AT4G13670	AT1G20970
AT4G14965	AT1G20980
AT4G15530	AT1G21160
AT4G15900	AT1G21170
AT4G16141	AT1G21313
AT4G16720	AT1G21310
AT4G16950	AT1G21600
AT4G17330	AT1G21610
AT4G17940	AT1G21680
AT4G17950	AT1G22190
AT4G19660	AT1G22280
AT4G21210	AT1G22300
AT4G21660	AT1G22410
AT4G22290	AT1G22540
AT4G24020	AT1G22640
AT4G24190	AT1G23290
AT4G24690	AT1G23300
AT4G24770	AT1G23710
AT4G26110	AT1G23900
AT4G28080	AT1G24460
AT4G28300	AT1G24735
AT4G28660	AT1G24764
AT4G29060	AT1G24881
AT4G30440	AT1G25055
AT4G30910	AT1G25210
AT4G30993	AT1G25570
AT4G31550	AT1G26520
AT4G31780	AT1G26540
AT4G32410	AT1G26550
AT4G33510	AT1G27480
AT4G33670	AT1G27530
AT4G33920	AT1G27770
AT4G34720	AT1G27870
AT4G34950	AT1G29070
AT4G35785	AT1G29470
AT4G36390	AT1G29900
AT4G39350	AT1G30320
AT4G39520	AT1G30580
AT4G39690	AT1G31130
AT5G01590	AT1G32170
AT5G04810	AT1G32500
AT5G05170	AT1G32630
AT5G08410	AT1G32640
AT5G09670	AT1G32750
AT5G09810	AT1G33070
AT5G10350	AT1G33970
AT5G11550	AT1G34390
AT5G12200	AT1G34770
AT5G12400	AT1G35520
AT5G12440	AT1G35540
AT5G13630	AT1G35580
AT5G13950	AT1G36580
AT5G14780	AT1G36980
AT5G14970	AT1G43710
AT5G15230	AT1G43730
AT5G15450	AT1G44478
AT5G17870	AT1G44780
AT5G20610	AT1G44920
AT5G20890	AT1G48040
AT5G20930	AT1G48600
AT5G21430	AT1G48900
AT5G24060	AT1G49130
AT5G25265	AT1G49300
AT5G25350	AT1G49480
AT5G28442	AT1G49700
AT5G28462	AT1G50480
AT5G28750	AT1G51450
AT5G32670	AT1G51950
AT5G35790	AT1G52730
AT5G35910	AT1G52980
AT5G38520	AT1G53210
AT5G38720	AT1G54820
AT5G38840	AT1G55480
AT5G39210	AT1G55490
AT5G39740	AT1G55540
AT5G40890	AT1G56100
AT5G40910	AT1G56190
AT5G42080	AT1G57860
AT5G42270	AT1G58290
AT5G42280	AT1G58350
AT5G43830	AT1G60990
AT5G44180	AT1G60989
AT5G44340	AT1G62390
AT5G44800	AT1G62580
AT5G45500	AT1G62750
AT5G47200	AT1G62950
AT5G47210	AT1G63500
AT5G47430	AT1G63700
AT5G47480	AT1G64500
AT5G48385	AT1G64550
AT5G48480	AT1G65350
AT5G48620	AT1G65349
AT5G51545	AT1G65660
AT5G52090	AT1G65790
AT5G52230	AT1G65930
AT5G52650	AT1G66240
AT5G53140	AT1G66580
AT5G53490	AT1G66620
AT5G53550	AT1G66730
AT5G55230	AT1G67310
AT5G56950	AT1G67930
AT5G57960	AT1G68010
AT5G58100	AT1G68020
AT5G58880	AT1G68060
AT5G59613	AT1G68400
AT5G60360	AT1G68840
AT5G60600	AT1G68890
AT5G61230	AT1G69410
AT5G61780	AT1G69530
AT5G62360	AT1G69830
AT5G62610	AT1G69850
AT5G62700	AT1G69980
AT5G64270	AT1G70090
AT5G64360	AT1G70180
AT5G65670	AT1G70600
AT5G66040	AT1G70770
ATMG00410	AT1G72340
ATMG00710	AT1G72750
AT1G01210	AT1G72755
AT1G01510	AT1G73170
AT1G01720	AT1G73540
AT1G02140	AT1G73600
AT1G02610	AT1G73680
AT1G03220	AT1G73885
AT1G03760	AT1G74470
AT1G04400	AT1G74480
AT1G04420	AT1G74960
AT1G06220	AT1G75330
AT1G06460	AT1G75945
AT1G06450	AT1G76020
AT1G06530	AT1G76300
AT1G06540	AT1G76660
AT1G06890	AT1G76810
AT1G07050	AT1G76880
AT1G08190	AT1G76930
AT1G08520	AT1G78060
AT1G08780	AT1G78830
AT1G09310	AT1G78920
AT1G09640	AT1G79570
AT1G09690	AT1G79650
AT1G10070	AT1G80000
AT1G10170	AT1G80180
AT1G10320	AT1G80790
AT1G10670	AT1G80870
AT1G11260	AT1G80920
AT1G11650	AT1G80930
AT1G11660	AT2G01350
AT1G12270	AT2G01970
AT1G12800	AT2G03140
AT1G13120	AT2G03567
AT1G13350	AT2G03570
AT1G13800	AT2G03750
AT1G14380	AT2G03890
AT1G14580	AT2G04870
AT1G14620	AT2G05050
AT1G14710	AT2G06050
AT1G15200	AT2G06105
AT1G15290	AT2G06425
AT1G15750	AT2G06500
AT1G15820	AT2G06960
AT1G15830	AT2G09388
AT1G15825	AT2G10440
AT1G17100	AT2G10560
AT1G17360	AT2G12290
AT1G17560	AT2G13790
AT1G19000	AT2G14265
AT1G19770	AT2G14755
AT1G19780	AT2G14860
AT1G19870	AT2G15890
AT1G20010	AT2G15960
AT1G20100	AT2G16640
AT1G20110	AT2G17055
AT1G20370	AT2G17230
AT1G20440	AT2G17930
AT1G20580	AT2G18340
AT1G20693	AT2G18350
AT1G20696	AT2G18915
AT1G20970	AT2G20260
AT1G21600	AT2G21390
AT1G21610	AT2G21520
AT1G23870	AT2G22400
AT1G24300	AT2G22430
AT1G26300	AT2G22670
AT1G26550	AT2G23450
AT1G26920	AT2G23670
AT1G27210	AT2G23790
AT1G27470	AT2G24270
AT1G28120	AT2G24500
AT1G28150	AT2G24780
AT1G30580	AT2G25520
AT1G30690	AT2G26110
AT1G32225	AT2G26140
AT1G32360	AT2G26710
AT1G33240	AT2G26980
AT1G33970	AT2G27290
AT1G33980	AT2G27500
AT1G34315	AT2G27600
AT1G34317	AT2G27720
AT1G34810	AT2G28000
AT1G35140	AT2G29210
AT1G35240	AT2G29450
AT1G36320	AT2G29550
AT1G40390	AT2G30140
AT1G42430	AT2G30410
AT1G43090	AT2G30570
AT1G44920	AT2G31890
AT1G48090	AT2G32240
AT1G48095	AT2G32690
AT1G48300	AT2G32920
AT1G48480	AT2G33120
AT1G48540	AT2G33340
AT1G48600	AT2G33580
AT1G48900	AT2G34680
AT1G48920	AT2G35020
AT1G49340	AT2G36220
AT1G49760	AT2G36410
AT1G49970	AT2G36570
AT1G52530	AT2G37220
AT1G52540	AT2G37650
AT1G53210	AT2G39010
AT1G54500	AT2G39020
AT1G55325	AT2G39140
AT1G55475	AT2G39280
AT1G55480	AT2G39730
AT1G55490	AT2G40060
AT1G55530	AT2G41110
AT1G56290	AT2G41120
AT1G56510	AT2G41210
AT1G57720	AT2G41560
AT1G57770	AT2G42010
AT1G57990	AT2G42310
AT1G58070	AT2G42540
AT1G58250	AT2G42880
AT1G59620	AT2G43710
AT1G59980	AT2G44710
AT1G60420	AT2G46500
AT1G61190	AT2G47070
AT1G61790	AT2G47800
AT1G62390	AT2G47850
AT1G63980	AT3G01460
AT1G64370	AT3G01480
AT1G64550	AT3G01690
AT1G64680	AT3G02030
AT1G67230	AT3G02080
AT1G67700	AT3G02130
AT1G68020	AT3G02360
AT1G68060	AT3G02690
AT1G68140	AT3G02760
AT1G68370	AT3G02860
AT1G68410	AT3G03700
AT1G68560	AT3G04340
AT1G69250	AT3G04440
AT1G69740	AT3G04443
AT1G69830	AT3G05040
AT1G70180	AT3G05410
AT1G70280	AT3G06080
AT1G71695	AT3G06510
AT1G71820	AT3G06720
AT1G72090	AT3G07160
AT1G72650	AT3G07180
AT1G72820	AT3G07650
AT1G73170	AT3G07950
AT1G73450	AT3G08680
AT1G73655	AT3G08720
AT1G73920	AT3G08730
AT1G74060	AT3G08780
AT1G74380	AT3G10330
AT1G74385	AT3G10800
AT1G75130	AT3G10920
AT1G75350	AT3G11130
AT1G76880	AT3G11250
AT1G77590	AT3G11400
AT1G78060	AT3G12390
AT1G78300	AT3G12710
AT1G78850	AT3G12740
AT1G79060	AT3G13340
AT1G79340	AT3G13470
AT1G79740	AT3G13662
AT1G79830	AT3G14240
AT1G79870	AT3G14270
AT1G79880	AT3G15620
AT1G79930	AT3G15980
AT1G79990	AT3G16270
AT1G80000	AT3G16450
AT1G80180	AT3G17040
AT1G80600	AT3G17060
AT1G80870	AT3G17800
AT1G80930	AT3G18130
AT2G01850	AT3G18190
AT2G03670	AT3G18535
AT2G04030	AT3G19120
AT2G04795	AT3G19640
AT2G05120	AT3G19680
AT2G05510	AT3G19690
AT2G05540	AT3G19760
AT2G06105	AT3G20250
AT2G06530	AT3G20260
AT2G07050	AT3G21270
AT2G07674	AT3G22120
AT2G07678	AT3G22330
AT2G07669	AT3G23310
AT2G11010	AT3G23780
AT2G12400	AT3G23810
AT2G13540	AT3G24360
AT2G14880	AT3G24880
AT2G15560	AT3G25660
AT2G15910	AT3G25800
AT2G15960	AT3G25840
AT2G16270	AT3G26020
AT2G16600	AT3G26744
AT2G17230	AT3G26935
AT2G17787	AT3G27030
AT2G18020	AT3G27100
AT2G18050	AT3G27570
AT2G18960	AT3G28180
AT2G19360	AT3G28710
AT2G19365	AT3G28810
AT2G19520	AT3G29370
AT2G19540	AT3G29750
AT2G20190	AT3G30390
AT2G20990	AT3G30820
AT2G21250	AT3G42060
AT2G21380	AT3G42550
AT2G21520	AT3G42723
AT2G22300	AT3G42990
AT2G23150	AT3G43160
AT2G23985	AT3G43300
AT2G23987	AT3G43870
AT2G24270	AT3G44570
AT2G24550	AT3G46600
AT2G25180	AT3G46610
AT2G25650	AT3G46620
AT2G25660	AT3G46740
AT2G25720	AT3G47670
AT2G25840	AT3G48000
AT2G26300	AT3G48750
AT2G26430	AT3G49500
AT2G26980	AT3G49800
AT2G27100	AT3G49890
AT2G27285	AT3G49900
AT2G27680	AT3G50060
AT2G27720	AT3G50540
AT2G28800	AT3G50670
AT2G29410	AT3G51120
AT2G29420	AT3G51670
AT2G29450	AT3G51800
AT2G30410	AT3G52340
AT2G30600	AT3G52380
AT2G30870	AT3G52590
AT2G30880	AT3G52600
AT2G31650	AT3G53280
AT2G32080	AT3G53530
AT2G32170	AT3G53540
AT2G32260	AT3G54110
AT2G32870	AT3G54670
AT2G33845	AT3G55400
AT2G33855	AT3G55980
AT2G33990	AT3G57300
AT2G34070	AT3G57520
AT2G34290	AT3G58050
AT2G34357	AT3G59540
AT2G34590	AT3G59780
AT2G34750	AT3G59980
AT2G34970	AT3G59970
AT2G35040	AT3G59990
AT2G35510	AT3G61410
AT2G35900	AT3G62120
AT2G36340	AT3G62310
AT2G36410	AT3G62660
AT2G36490	AT3G62870
AT2G36990	AT3G63500
AT2G37190	AT4G00240
AT2G37340	AT4G00755
AT2G37860	AT4G00830
AT2G38120	AT4G00895
AT2G39310	AT4G01100
AT2G41560	AT4G02350
AT2G41710	AT4G02500
AT2G41900	AT4G02680
AT2G42880	AT4G02770
AT2G43680	AT4G02940
AT2G43710	AT4G03100
AT2G45070	AT4G04920
AT2G45820	AT4G05040
AT2G46020	AT4G05070
AT2G46220	AT4G05160
AT2G46500	AT4G06655
AT2G46800	AT4G06688
AT2G47620	AT4G07350
AT3G01280	AT4G08097
AT3G01290	AT4G08300
AT3G01690	AT4G08350
AT3G02170	AT4G08430
AT3G02460	AT4G09010
AT3G02760	AT4G09040
AT3G02860	AT4G09560
AT3G02890	AT4G10340
AT3G04340	AT4G11150
AT3G04550	AT4G11420
AT3G04740	AT4G11560
AT3G04790	AT4G11740
AT3G05000	AT4G12640
AT3G05220	AT4G13340
AT3G05590	AT4G13780
AT3G05730	AT4G14140
AT3G07160	AT4G14210
AT3G08680	AT4G14605
AT3G09360	AT4G14960
AT3G09430	AT4G15560
AT3G09440	AT4G15900
AT3G10020	AT4G16660
AT3G10700	AT4G16920
AT3G10950	AT4G17140
AT3G11130	AT4G17330
AT3G12390	AT4G17600
AT3G12670	AT4G19700
AT3G12740	AT4G20140
AT3G13070	AT4G20150
AT3G13370	AT4G20400
AT3G13860	AT4G20840
AT3G14100	AT4G20850
AT3G14110	AT4G20890
AT3G14270	AT4G20940
AT3G15620	AT4G21750
AT3G16400	AT4G23330
AT3G16780	AT4G23630
AT3G17470	AT4G23990
AT3G18100	AT4G25080
AT3G18820	AT4G25660
AT3G18860	AT4G25670
AT3G18890	AT4G25910
AT3G19670	AT4G27000
AT3G19780	AT4G27350
AT3G19790	AT4G27500
AT3G20550	AT4G27870
AT3G21640	AT4G28710
AT3G22330	AT4G28910
AT3G22380	AT4G29030
AT3G22940	AT4G29730
AT3G23100	AT4G29950
AT3G23310	AT4G30920
AT3G24503	AT4G30950
AT3G25030	AT4G31170
AT3G25910	AT4G31480
AT3G26030	AT4G31550
AT3G27030	AT4G31700
AT3G27340	AT4G31820
AT3G27473	AT4G32605
AT3G27880	AT4G33210
AT3G30230	AT4G33240
AT3G30300	AT4G33300
AT3G30770	AT4G34100
AT3G32150	AT4G34110
AT3G32180	AT4G34720
AT3G32896	AT4G35040
AT3G43153	AT4G35750
AT3G43300	AT4G36130
AT3G45310	AT4G36140
AT3G46000	AT4G36520
AT3G46560	AT4G36970
AT3G46780	AT4G37250
AT3G47120	AT4G37440
AT3G47610	AT4G37550
AT3G48690	AT4G38430
AT3G48760	AT4G38460
AT3G49080	AT4G38600
AT3G49100	AT4G38810
AT3G49350	AT4G39120
AT3G50430	AT4G39400
AT3G50440	AT5G01020
AT3G50540	AT5G01400
AT3G51050	AT5G01590
AT3G51100	AT5G02310
AT3G51250	AT5G02450
AT3G51720	AT5G03520
AT3G51740	AT5G03940
AT3G52340	AT5G04140
AT3G52400	AT5G04720
AT3G52590	AT5G05140
AT3G53710	AT5G05170
AT3G53740	AT5G05650
AT3G54290	AT5G06950
AT3G54630	AT5G07020
AT3G54670	AT5G07340
AT3G55010	AT5G08650
AT3G57980	AT5G08690
AT3G58570	AT5G09870
AT3G58680	AT5G10010
AT3G59980	AT5G10160
AT3G59970	AT5G10450
AT3G60190	AT5G11550
AT3G60300	AT5G11720
AT3G61440	AT5G12110
AT3G62720	AT5G12120
AT3G63460	AT5G12150
AT4G00380	AT5G12240
AT4G00400	AT5G12250
AT4G00440	AT5G12440
AT4G00730	AT5G13460
AT4G00955	AT5G13850
AT4G01800	AT5G14620
AT4G01790	AT5G15080
AT4G01850	AT5G15200
AT4G02500	AT5G15390
AT4G02840	AT5G15440
AT4G02850	AT5G15680
AT4G05631	AT5G16270
AT4G07380	AT5G16486
AT4G08260	AT5G17380
AT4G09740	AT5G18570
AT4G10070	AT5G19140
AT4G10060	AT5G19150
AT4G10710	AT5G19340
AT4G10970	AT5G19500
AT4G11560	AT5G19510
AT4G13500	AT5G19960
AT4G13520	AT5G20200
AT4G13630	AT5G20660
AT4G13780	AT5G21105
AT4G14140	AT5G22080
AT4G14430	AT5G24350
AT4G15930	AT5G24470
AT4G16990	AT5G24660
AT4G17030	AT5G25000
AT4G17140	AT5G25265
AT4G19530	AT5G26360
AT4G20260	AT5G26600
AT4G20770	AT5G27910
AT4G20850	AT5G28235
AT4G21580	AT5G28750
AT4G23040	AT5G29070
AT4G23530	AT5G30510
AT4G23540	AT5G36225
AT4G23800	AT5G36661
AT4G23820	AT5G37770
AT4G24220	AT5G38600
AT4G24240	AT5G39380
AT4G24520	AT5G39570
AT4G25120	AT5G39590
AT4G25320	AT5G39600
AT4G25620	AT5G40810
AT4G25710	AT5G40890
AT4G26130	AT5G40910
AT4G26630	AT5G41240
AT4G26870	AT5G42080
AT4G27000	AT5G42240
AT4G27030	AT5G42390
AT4G27040	AT5G42650
AT4G28990	AT5G43700
AT4G31080	AT5G43960
AT4G31180	AT5G44270
AT4G31480	AT5G44340
AT4G31820	AT5G44450
AT4G32060	AT5G45170
AT4G32605	AT5G45470
AT4G34100	AT5G45775
AT4G34480	AT5G46250
AT4G34670	AT5G46420
AT4G35240	AT5G47010
AT4G35750	AT5G47040
AT4G36690	AT5G47680
AT4G37210	AT5G47700
AT4G37270	AT5G47710
AT4G38130	AT5G47820
AT4G38900	AT5G48230
AT4G39260	AT5G48470
AT4G40040	AT5G49210
AT4G40050	AT5G49220
AT5G02240	AT5G49760
AT5G02310	AT5G49930
AT5G03230	AT5G50520
AT5G03850	AT5G50630
AT5G03900	AT5G51300
AT5G04410	AT5G51750
AT5G04480	AT5G52070
AT5G04720	AT5G52300
AT5G06710	AT5G52850
AT5G07740	AT5G52840
AT5G08680	AT5G53860
AT5G08690	AT5G53890
AT5G08720	AT5G55730
AT5G10680	AT5G56000
AT5G10690	AT5G56950
AT5G11270	AT5G57020
AT5G11600	AT5G57030
AT5G11670	AT5G57710
AT5G11790	AT5G57800
AT5G12150	AT5G57900
AT5G12240	AT5G58040
AT5G12250	AT5G58330
AT5G13000	AT5G58410
AT5G13030	AT5G58590
AT5G13050	AT5G58880
AT5G13200	AT5G59550
AT5G13990	AT5G59560
AT5G14440	AT5G59910
AT5G14950	AT5G60600
AT5G15410	AT5G60790
AT5G15870	AT5G60920
AT5G16370	AT5G61140
AT5G16750	AT5G61170
AT5G17710	AT5G61300
AT5G19140	AT5G61380
AT5G19150	AT5G61460
AT5G20280	AT5G61500
AT5G20920	AT5G61960
AT5G21326	AT5G62220
AT5G21940	AT5G62440
AT5G22000	AT5G62700
AT5G22080	AT5G62890
AT5G22450	AT5G63030
AT5G24314	AT5G63810
AT5G24316	AT5G64030
AT5G24450	AT5G64816
AT5G27910	AT5G64820
AT5G27950	AT5G65260
AT5G28500	AT5G65310
AT5G30495	AT5G66410
AT5G34850	AT5G67320
AT5G35170	AT1G02840
AT5G35980	AT1G03410
AT5G36659	AT1G04120
AT5G36738	AT1G04140
AT5G37130	AT1G04270
AT5G37190	AT1G05320
AT5G38510	AT1G06640
AT5G39570	AT1G06820
AT5G42300	AT1G07770
AT5G42790	AT1G07795
AT5G42940	AT1G09690
AT5G42980	AT1G09780
AT5G43730	AT1G09770
AT5G45095	AT1G10760
AT5G45250	AT1G11860
AT5G45710	AT1G11910
AT5G46030	AT1G11960
AT5G46040	AT1G13020
AT5G46070	AT1G14330
AT5G46430	AT1G14670
AT5G47110	AT1G14830
AT5G48190	AT1G14850
AT5G49210	AT1G15350
AT5G49930	AT1G15400
AT5G50250	AT1G15690
AT5G51570	AT1G15700
AT5G51970	AT1G16090
AT5G52470	AT1G17690
AT5G52640	AT1G17840
AT5G53170	AT1G18080
AT5G53430	AT1G18193
AT5G53440	AT1G18530
AT5G53500	AT1G18540
AT5G54290	AT1G18740
AT5G55060	AT1G18890
AT5G55940	AT1G20140
AT5G56240	AT1G20150
AT5G57020	AT1G20840
AT5G57350	AT1G20960
AT5G58110	AT1G25141
AT5G58320	AT1G25211
AT5G58330	AT1G25220
AT5G58470	AT1G26250
AT5G58480	AT1G26255
AT5G58590	AT1G30230
AT5G58787	AT1G30330
AT5G60920	AT1G30440
AT5G60960	AT1G32060
AT5G61500	AT1G32225
AT5G62440	AT1G32900
AT5G62910	AT1G33910
AT5G63610	AT1G36095
AT5G64350	AT1G46696
AT5G64816	AT1G47128
AT5G64820	AT1G49600
AT5G64880	AT1G49970
AT5G65270	AT1G50000
AT5G65480	AT1G50010
AT5G66510	AT1G52720
AT5G67320	AT1G56570
AT5G67420	AT1G56580
ATMG00470	AT1G57700
ATMG01410	AT1G58360
AT1G01100	AT1G59910
AT1G02560	AT1G61790
AT1G04080	AT1G63660
AT1G04410	AT1G64230
AT1G04850	AT1G64750
AT1G06430	AT1G65440
AT1G08720	AT1G67560
AT1G09700	AT1G67680
AT1G09970	AT1G68410
AT1G10760	AT1G68690
AT1G11790	AT1G69200
AT1G15660	AT1G70780
AT1G17110	AT1G70850
AT1G18610	AT1G71820
AT1G20840	AT1G71880
AT1G22300	AT1G72700
AT1G23080	AT1G72790
AT1G23400	AT1G72930
AT1G25055	AT1G73655
AT1G26540	AT1G74050
AT1G27320	AT1G74100
AT1G30870	AT1G74240
AT1G31120	AT1G76280
AT1G32500	AT1G76920
AT1G32750	AT1G77760
AT1G33140	AT1G78380
AT1G34015	AT1G78850
AT1G34430	AT1G79280
AT1G35860	AT1G79350
AT1G50480	AT1G79550
AT1G52400	AT1G79950
AT1G54100	AT1G80030
AT1G54820	AT1G80460
AT1G55270	AT1G80490
AT1G57700	AT2G01450
AT1G64040	AT2G04060
AT1G64890	AT2G04270
AT1G65580	AT2G04280
AT1G66180	AT2G04360
AT1G66240	AT2G04620
AT1G67560	AT2G04880
AT1G68650	AT2G05250
AT1G68660	AT2G05790
AT1G68840	AT2G06850
AT1G69780	AT2G07120
AT1G70780	AT2G07749
AT1G70820	AT2G07698
AT1G71010	AT2G07638
AT1G72900	AT2G07722
AT1G74960	AT2G07741
AT1G79950	AT2G10020
AT1G79960	AT2G10940
AT2G05230	AT2G11005
AT2G05250	AT2G13800
AT2G05360	AT2G14890
AT2G06850	AT2G15620
AT2G06908	AT2G17480
AT2G07741	AT2G18020
AT2G12280	AT2G18220
AT2G12940	AT2G18790
AT2G13820	AT2G19360
AT2G13895	AT2G19510
AT2G14700	AT2G22125
AT2G15980	AT2G23430
AT2G16090	AT2G23530
AT2G18300	AT2G24790
AT2G19310	AT2G26250
AT2G20420	AT2G26890
AT2G20450	AT2G27080
AT2G20670	AT2G27230
AT2G23450	AT2G27260
AT2G23980	AT2G29110
AT2G24020	AT2G30620
AT2G25850	AT2G30880
AT2G26710	AT2G31140
AT2G31750	AT2G31150
AT2G32090	AT2G33770
AT2G34640	AT2G34480
AT2G35020	AT2G35300
AT2G36950	AT2G36530
AT2G37950	AT2G36910
AT2G38560	AT2G36990
AT2G39900	AT2G37320
AT2G40400	AT2G37550
AT2G44430	AT2G39480
AT2G46540	AT2G40140
AT3G01460	AT2G40830
AT3G02530	AT2G41220
AT3G02690	AT2G41410
AT3G09980	AT2G42840
AT3G10330	AT2G43030
AT3G11590	AT2G43150
AT3G12080	AT2G43160
AT3G13580	AT2G43180
AT3G13930	AT2G43410
AT3G14220	AT2G43630
AT3G16520	AT2G44060
AT3G17040	AT2G45400
AT3G17380	AT2G45960
AT3G17390	AT2G47710
AT3G17465	AT2G48110
AT3G19760	AT3G02260
AT3G22230	AT3G02880
AT3G23050	AT3G03050
AT3G23780	AT3G03960
AT3G23940	AT3G04480
AT3G24360	AT3G04730
AT3G24880	AT3G05220
AT3G25221	AT3G05545
AT3G25470	AT3G05730
AT3G25660	AT3G07050
AT3G25840	AT3G07110
AT3G29240	AT3G08510
AT3G29450	AT3G08590
AT3G29638	AT3G09840
AT3G31910	AT3G10380
AT3G32160	AT3G10520
AT3G42770	AT3G10700
AT3G43083	AT3G11410
AT3G43220	AT3G11700
AT3G43340	AT3G12080
AT3G44580	AT3G12780
AT3G48870	AT3G13480
AT3G51800	AT3G13920
AT3G53580	AT3G15530
AT3G53930	AT3G15730
AT3G63500	AT3G16520
AT4G00140	AT3G17465
AT4G01100	AT3G17790
AT4G02380	AT3G18340
AT4G02482	AT3G18410
AT4G05390	AT3G18990
AT4G07932	AT3G19240
AT4G09466	AT3G19670
AT4G10230	AT3G20700
AT4G10320	AT3G20770
AT4G10790	AT3G21290
AT4G12620	AT3G22380
AT4G13250	AT3G22960
AT4G13610	AT3G22970
AT4G14350	AT3G23325
AT4G15545	AT3G23690
AT4G15550	AT3G23920
AT4G15560	AT3G24503
AT4G16857	AT3G24550
AT4G18710	AT3G24830
AT4G20410	AT3G25520
AT4G20400	AT3G25720
AT4G20520	AT3G25830
AT4G24230	AT3G26130
AT4G24280	AT3G26125
AT4G24350	AT3G26650
AT4G25880	AT3G28550
AT4G25910	AT3G28910
AT4G30840	AT3G29180
AT4G31160	AT3G29455
AT4G31170	AT3G30230
AT4G31730	AT3G32090
AT4G33430	AT3G44310
AT4G33580	AT3G45980
AT4G33585	AT3G47520
AT4G34460	AT3G48560
AT4G37560	AT3G48990
AT4G38550	AT3G49010
AT5G01015	AT3G49260
AT5G02450	AT3G51550
AT5G02480	AT3G52960
AT5G02880	AT3G53100
AT5G03280	AT3G53390
AT5G03520	AT3G54350
AT5G05140	AT3G54826
AT5G05650	AT3G56800
AT5G06100	AT3G56940
AT5G07100	AT3G56950
AT5G09870	AT3G57530
AT5G10070	AT3G57880
AT5G10330	AT3G59020
AT5G12110	AT3G59530
AT5G12120	AT3G60530
AT5G13680	AT3G60860
AT5G14240	AT4G00140
AT5G15200	AT4G00400
AT5G16210	AT4G01290
AT5G16780	AT4G01700
AT5G17165	AT4G03230
AT5G17167	AT4G03520
AT5G17930	AT4G03550
AT5G18380	AT4G04640
AT5G18460	AT4G09000
AT5G20170	AT4G09650
AT5G21930	AT4G10320
AT5G22950	AT4G12470
AT5G23570	AT4G13610
AT5G23760	AT4G14400
AT5G24470	AT4G14440
AT5G25610	AT4G14900
AT5G27930	AT4G16380
AT5G35180	AT4G16950
AT5G39850	AT4G17380
AT5G40810	AT4G17390
AT5G41520	AT4G19200
AT5G42920	AT4G19410
AT5G42950	AT4G21410
AT5G43060	AT4G21710
AT5G45000	AT4G21960
AT5G45010	AT4G22290
AT5G47660	AT4G23850
AT5G49910	AT4G24020
AT5G49920	AT4G24190
AT5G50310	AT4G24280
AT5G51640	AT4G24350
AT5G51630	AT4G24570
AT5G52850	AT4G24690
AT5G52840	AT4G25890
AT5G53460	AT4G26630
AT5G53470	AT4G26760
AT5G54960	AT4G27140
AT5G57290	AT4G27320
AT5G58440	AT4G29350
AT5G60950	AT4G29940
AT5G61150	AT4G30000
AT5G61170	AT4G30010
AT5G62690	AT4G30270
AT5G63030	AT4G30350
AT5G63160	AT4G31340
AT5G63300	AT4G32330
AT5G63310	AT4G32410
AT5G64570	AT4G33200
AT5G66030	AT4G34000
AT5G66055	AT4G34480
ATMG00480	AT4G35890
AT1G01040	AT4G36470
AT1G01120	AT4G37210
AT1G01130	AT4G38130
AT1G01140	AT4G39280
AT1G01180	AT5G01410
AT1G01240	AT5G04280
AT1G01260	AT5G04530
AT1G01350	AT5G08680
AT1G01490	AT5G09440
AT1G01540	AT5G09810
AT1G01620	AT5G10170
AT1G01790	AT5G10360
AT1G01800	AT5G10430
AT1G01990	AT5G10435
AT1G02090	AT5G11670
AT1G02120	AT5G14050
AT1G02330	AT5G14120
AT1G02640	AT5G19120
AT1G02660	AT5G19290
AT1G02680	AT5G19690
AT1G02690	AT5G19860
AT1G02730	AT5G21160
AT1G02840	AT5G22640
AT1G02890	AT5G23940
AT1G02960	AT5G27790
AT1G02990	AT5G30360
AT1G03060	AT5G34850
AT1G03080	AT5G35067
AT1G03090	AT5G35160
AT1G03140	AT5G35180
AT1G03280	AT5G35830
AT1G03290	AT5G36460
AT1G03350	AT5G37310
AT1G03370	AT5G38480
AT1G03380	AT5G38560
AT1G03457	AT5G38865
AT1G03470	AT5G40850
AT1G03475	AT5G41520
AT1G03530	AT5G42300
AT1G03590	AT5G45095
AT1G03630	AT5G45350
AT1G03770	AT5G45510
AT1G03940	AT5G46110
AT1G03970	AT5G47020
AT1G04230	AT5G47050
AT1G04240	AT5G48220
AT1G04280	AT5G48385
AT1G04300	AT5G48580
AT1G04430	AT5G48930
AT1G04630	AT5G53130
AT1G04660	AT5G53140
AT1G04760	AT5G53460
AT1G04770	AT5G53470
AT1G04790	AT5G54430
AT1G04800	AT5G54440
AT1G04820	AT5G55870
AT1G04860	AT5G56030
AT1G05030	AT5G57200
AT1G05140	AT5G58420
AT1G05150	AT5G60680
AT1G05270	AT5G60710
AT1G05320	AT5G61790
AT1G05380	AT5G61820
AT1G05460	AT5G62190
AT1G05560	AT5G64070
AT1G05910	AT5G64270
AT1G06150	AT5G64740
AT1G06160	AT5G65390
AT1G06230	AT5G65700
AT1G06400	AT5G65930
AT1G06390	AT5G66200
AT1G06410	AT5G67385
AT1G06470	ATMG00410
AT1G06640	ATMG00730
AT1G06670	ATMG01090
AT1G06700	AT1G01040
AT1G06720	AT1G01120
AT1G06750	AT1G01130
AT1G06760	AT1G01140
AT1G06820	AT1G01180
AT1G06900	AT1G01210
AT1G06950	AT1G01240
AT1G07135	AT1G01260
AT1G07280	AT1G01320
AT1G07350	AT1G01350
AT1G07510	AT1G01490
AT1G07520	AT1G01510
AT1G07570	AT1G01610
AT1G07615	AT1G01620
AT1G07650	AT1G01770
AT1G07670	AT1G01790
AT1G07720	AT1G01800
AT1G07780	AT1G01820
AT1G07795	AT1G01960
AT1G07820	AT1G01990
AT1G07930	AT1G02090
AT1G07985	AT1G02120
AT1G07990	AT1G02140
AT1G08060	AT1G02330
AT1G08110	AT1G02610
AT1G08310	AT1G02640
AT1G08315	AT1G02660
AT1G08420	AT1G02680
AT1G08470	AT1G02690
AT1G08540	AT1G02730
AT1G08550	AT1G02890
AT1G08560	AT1G02960
AT1G08600	AT1G02990
AT1G08610	AT1G03060
AT1G08620	AT1G03090
AT1G08630	AT1G03140
AT1G08660	AT1G03280
AT1G08700	AT1G03350
AT1G08730	AT1G03370
AT1G08760	AT1G03380
AT1G08800	AT1G03457
AT1G08820	AT1G03470
AT1G08830	AT1G03530
AT1G08840	AT1G03590
AT1G08930	AT1G03610
AT1G08940	AT1G03630
AT1G09010	AT1G03760
AT1G09060	AT1G03770
AT1G09070	AT1G03880
AT1G09260	AT1G03910
AT1G09270	AT1G03940
AT1G09280	AT1G03970
AT1G09415	AT1G04230
AT1G09430	AT1G04240
AT1G09570	AT1G04280
AT1G09590	AT1G04400
AT1G09710	AT1G04420
AT1G09730	AT1G04430
AT1G09770	AT1G04530
AT1G09780	AT1G04630
AT1G09870	AT1G04660
AT1G09940	AT1G04760
AT1G10020	AT1G04770
AT1G10120	AT1G04790
AT1G10140	AT1G04800
AT1G10150	AT1G04860
AT1G10155	AT1G05010
AT1G10190	AT1G05030
AT1G10200	AT1G05140
AT1G10290	AT1G05150
AT1G10390	AT1G05190
AT1G10500	AT1G05270
AT1G10490	AT1G05380
AT1G10580	AT1G05460
AT1G10720	AT1G05560
AT1G10890	AT1G05910
AT1G10940	AT1G06150
AT1G11210	AT1G06160
AT1G11270	AT1G06190
AT1G11330	AT1G06230
AT1G11360	AT1G06400
AT1G11380	AT1G06410
AT1G11390	AT1G06460
AT1G11400	AT1G06450
AT1G11440	AT1G06470
AT1G11480	AT1G06530
AT1G11700	AT1G06540
AT1G11720	AT1G06570
AT1G11910	AT1G06670
AT1G11960	AT1G06720
AT1G12000	AT1G06800
AT1G12080	AT1G06900
AT1G12440	AT1G06950
AT1G12450	AT1G07050
AT1G12500	AT1G07135
AT1G12520	AT1G07140
AT1G12680	AT1G07280
AT1G12760	AT1G07320
AT1G12770	AT1G07350
AT1G12780	AT1G07510
AT1G12840	AT1G07520
AT1G12830	AT1G07570
AT1G12850	AT1G07650
AT1G12990	AT1G07670
AT1G13020	AT1G07705
AT1G13160	AT1G07720
AT1G13170	AT1G07790
AT1G13190	AT1G07820
AT1G13245	AT1G07980
AT1G13260	AT1G07985
AT1G13320	AT1G07990
AT1G13470	AT1G08060
AT1G13640	AT1G08110
AT1G13690	AT1G08310
AT1G13740	AT1G08315
AT1G13880	AT1G08380
AT1G13980	AT1G08420
AT1G14030	AT1G08470
AT1G14060	AT1G08520
AT1G14120	AT1G08540
AT1G14320	AT1G08550
AT1G14330	AT1G08560
AT1G14460	AT1G08600
AT1G14500	AT1G08610
AT1G14510	AT1G08620
AT1G14520	AT1G08630
AT1G14610	AT1G08660
AT1G14640	AT1G08700
AT1G14650	AT1G08760
AT1G14670	AT1G08780
AT1G14690	AT1G08800
AT1G14720	AT1G08820
AT1G14740	AT1G08830
AT1G14790	AT1G08840
AT1G14850	AT1G08930
AT1G14980	AT1G08940
AT1G15000	AT1G09010
AT1G15125	AT1G09060
AT1G15130	AT1G09270
AT1G15230	AT1G09280
AT1G15240	AT1G09290
AT1G15260	AT1G09300
AT1G15280	AT1G09340
AT1G15340	AT1G09415
AT1G15400	AT1G09430
AT1G15530	AT1G09440
AT1G15670	AT1G09570
AT1G15690	AT1G09730
AT1G15730	AT1G09870
AT1G15720	AT1G09940
AT1G15780	AT1G10120
AT1G15940	AT1G10140
AT1G16010	AT1G10150
AT1G16080	AT1G10155
AT1G16090	AT1G10170
AT1G16210	AT1G10200
AT1G16350	AT1G10290
AT1G16390	AT1G10320
AT1G16460	AT1G10390
AT1G16570	AT1G10490
AT1G16560	AT1G10580
AT1G16740	AT1G10720
AT1G16810	AT1G10940
AT1G16820	AT1G11260
AT1G16860	AT1G11310
AT1G17070	AT1G11330
AT1G17130	AT1G11360
AT1G17140	AT1G11380
AT1G17200	AT1G11400
AT1G17210	AT1G11440
AT1G17270	AT1G11480
AT1G17470	AT1G11650
AT1G17490	AT1G11660
AT1G17520	AT1G11700
AT1G17550	AT1G11720
AT1G17580	AT1G12000
AT1G17665	AT1G12040
AT1G17680	AT1G12080
AT1G17690	AT1G12270
AT1G17720	AT1G12450
AT1G17840	AT1G12500
AT1G17930	AT1G12520
AT1G17970	AT1G12680
AT1G18060	AT1G12700
AT1G18070	AT1G12760
AT1G18190	AT1G12770
AT1G18193	AT1G12780
AT1G18260	AT1G12800
AT1G18270	AT1G12840
AT1G18530	AT1G12830
AT1G18540	AT1G12850
AT1G18620	AT1G12990
AT1G18650	AT1G13120
AT1G18660	AT1G13160
AT1G18740	AT1G13170
AT1G18840	AT1G13190
AT1G18890	AT1G13245
AT1G18940	AT1G13260
AT1G18950	AT1G13300
AT1G19020	AT1G13320
AT1G19110	AT1G13350
AT1G19330	AT1G13640
AT1G19400	AT1G13690
AT1G19430	AT1G13740
AT1G19490	AT1G13800
AT1G19485	AT1G13880
AT1G19520	AT1G13980
AT1G19660	AT1G14030
AT1G19670	AT1G14060
AT1G19700	AT1G14280
AT1G19720	AT1G14380
AT1G19835	AT1G14510
AT1G19880	AT1G14520
AT1G19920	AT1G14610
AT1G19960	AT1G14640
AT1G20200	AT1G14650
AT1G20220	AT1G14690
AT1G20400	AT1G14710
AT1G20450	AT1G14980
AT1G20560	AT1G15000
AT1G20650	AT1G15125
AT1G20760	AT1G15230
AT1G20780	AT1G15240
AT1G20810	AT1G15260
AT1G20850	AT1G15280
AT1G20920	AT1G15290
AT1G20960	AT1G15340
AT1G20980	AT1G15530
AT1G21160	AT1G15660
AT1G21170	AT1G15670
AT1G21200	AT1G15780
AT1G21270	AT1G15830
AT1G21280	AT1G15825
AT1G21400	AT1G16010
AT1G21450	AT1G16080
AT1G21460	AT1G16210
AT1G21580	AT1G16350
AT1G21590	AT1G16390
AT1G21630	AT1G16570
AT1G21640	AT1G16560
AT1G21700	AT1G16690
AT1G21740	AT1G16740
AT1G21750	AT1G16810
AT1G21980	AT1G16820
AT1G22060	AT1G16860
AT1G22160	AT1G16870
AT1G22190	AT1G17070
AT1G22280	AT1G17100
AT1G22310	AT1G17130
AT1G22360	AT1G17140
AT1G22370	AT1G17200
AT1G22400	AT1G17210
AT1G22450	AT1G17220
AT1G22530	AT1G17270
AT1G22550	AT1G17360
AT1G22590	AT1G17450
AT1G22620	AT1G17470
AT1G22610	AT1G17490
AT1G22640	AT1G17520
AT1G22730	AT1G17530
AT1G22882	AT1G17550
AT1G22930	AT1G17560
AT1G23030	AT1G17580
AT1G23050	AT1G17665
AT1G23130	AT1G17680
AT1G23710	AT1G17720
AT1G23780	AT1G17930
AT1G23860	AT1G17970
AT1G23900	AT1G18060
AT1G23915	AT1G18070
AT1G24040	AT1G18190
AT1G24100	AT1G18270
AT1G24120	AT1G18620
AT1G24160	AT1G18650
AT1G24170	AT1G18660
AT1G24180	AT1G18840
AT1G24190	AT1G19020
AT1G24490	AT1G19025
AT1G24545	AT1G19110
AT1G24560	AT1G19140
AT1G24706	AT1G19330
AT1G24764	AT1G19350
AT1G24800	AT1G19400
AT1G24807	AT1G19430
AT1G24851	AT1G19490
AT1G24909	AT1G19485
AT1G25025	AT1G19520
AT1G25112	AT1G19660
AT1G25180	AT1G19670
AT1G25210	AT1G19720
AT1G25400	AT1G19835
AT1G25440	AT1G19880
AT1G25570	AT1G19920
AT1G25682	AT1G19950
AT1G26150	AT1G19960
AT1G26270	AT1G20010
AT1G26290	AT1G20020
AT1G26580	AT1G20200
AT1G26630	AT1G20220
AT1G26640	AT1G20330
AT1G26761	AT1G20370
AT1G26800	AT1G20400
AT1G26830	AT1G20440
AT1G27080	AT1G20450
AT1G27090	AT1G20560
AT1G27100	AT1G20580
AT1G27190	AT1G20693
AT1G27200	AT1G20696
AT1G27290	AT1G20780
AT1G27390	AT1G20810
AT1G27430	AT1G20850
AT1G27450	AT1G20920
AT1G27480	AT1G21200
AT1G27530	AT1G21270
AT1G27565	AT1G21400
AT1G27570	AT1G21450
AT1G27600	AT1G21500
AT1G27650	AT1G21580
AT1G27752	AT1G21590
AT1G27770	AT1G21630
AT1G27850	AT1G21640
AT1G27870	AT1G21700
AT1G28050	AT1G21740
AT1G28060	AT1G21980
AT1G28190	AT1G22060
AT1G28330	AT1G22160
AT1G28350	AT1G22310
AT1G28380	AT1G22370
AT1G28420	AT1G22400
AT1G28440	AT1G22450
AT1G28660	AT1G22530
AT1G29030	AT1G22550
AT1G29300	AT1G22590
AT1G29330	AT1G22620
AT1G29320	AT1G22610
AT1G29340	AT1G22730
AT1G29400	AT1G22882
AT1G29470	AT1G23030
AT1G29530	AT1G23050
AT1G29620	AT1G23080
AT1G29800	AT1G23130
AT1G29850	AT1G23180
AT1G29880	AT1G23390
AT1G29900	AT1G23400
AT1G30040	AT1G23720
AT1G30090	AT1G23740
AT1G30280	AT1G23780
AT1G30320	AT1G23860
AT1G30330	AT1G23870
AT1G30400	AT1G23915
AT1G30440	AT1G24040
AT1G30460	AT1G24100
AT1G30480	AT1G24120
AT1G30510	AT1G24160
AT1G30530	AT1G24170
AT1G30570	AT1G24180
AT1G30610	AT1G24190
AT1G30680	AT1G24300
AT1G30820	AT1G24490
AT1G30880	AT1G24545
AT1G31070	AT1G24560
AT1G31130	AT1G24800
AT1G31230	AT1G24807
AT1G31280	AT1G24851
AT1G31300	AT1G24909
AT1G31350	AT1G25025
AT1G31410	AT1G25112
AT1G31640	AT1G25180
AT1G31730	AT1G25400
AT1G31814	AT1G25440
AT1G31830	AT1G25550
AT1G31835	AT1G25682
AT1G31910	AT1G26150
AT1G31930	AT1G26270
AT1G31970	AT1G26300
AT1G32010	AT1G26290
AT1G32130	AT1G26580
AT1G32170	AT1G26761
AT1G32430	AT1G26800
AT1G32450	AT1G26830
AT1G32440	AT1G26920
AT1G32490	AT1G27080
AT1G32530	AT1G27090
AT1G32630	AT1G27100
AT1G32640	AT1G27190
AT1G32700	AT1G27200
AT1G32720	AT1G27210
AT1G33010	AT1G27290
AT1G33040	AT1G27320
AT1G33060	AT1G27390
AT1G33070	AT1G27430
AT1G33120	AT1G27450
AT1G33520	AT1G27470
AT1G33680	AT1G27510
AT1G33700	AT1G27565
AT1G33860	AT1G27570
AT1G33910	AT1G27600
AT1G34010	AT1G27650
AT1G34042	AT1G27680
AT1G34070	AT1G27752
AT1G34110	AT1G27850
AT1G34200	AT1G28050
AT1G34300	AT1G28060
AT1G34370	AT1G28120
AT1G34390	AT1G28150
AT1G34400	AT1G28190
AT1G34410	AT1G28270
AT1G34440	AT1G28330
AT1G34630	AT1G28350
AT1G34855	AT1G28380
AT1G34910	AT1G28420
AT1G35375	AT1G28440
AT1G35400	AT1G28660
AT1G35420	AT1G29030
AT1G35500	AT1G29300
AT1G35520	AT1G29330
AT1G35540	AT1G29320
AT1G35580	AT1G29340
AT1G35610	AT1G29400
AT1G35614	AT1G29535
AT1G35617	AT1G29540
AT1G35720	AT1G29620
AT1G35820	AT1G29800
AT1G35880	AT1G29850
AT1G36085	AT1G29880
AT1G36095	AT1G30040
AT1G36100	AT1G30090
AT1G36160	AT1G30280
AT1G36230	AT1G30400
AT1G36325	AT1G30460
AT1G36580	AT1G30480
AT1G36622	AT1G30510
AT1G36623	AT1G30530
AT1G36730	AT1G30570
AT1G36745	AT1G30610
AT1G36756	AT1G30690
AT1G36942	AT1G30820
AT1G36970	AT1G30880
AT1G37020	AT1G31230
AT1G37113	AT1G31280
AT1G40104	AT1G31300
AT1G40129	AT1G31350
AT1G41820	AT1G31490
AT1G42080	AT1G31640
AT1G42190	AT1G31730
AT1G42440	AT1G31810
AT1G42550	AT1G31814
AT1G42615	AT1G31830
AT1G43145	AT1G31835
AT1G43190	AT1G31910
AT1G43245	AT1G31930
AT1G43260	AT1G31970
AT1G43310	AT1G32070
AT1G43580	AT1G32080
AT1G43710	AT1G32120
AT1G43720	AT1G32130
AT1G43760	AT1G32160
AT1G43790	AT1G32360
AT1G43815	AT1G32430
AT1G43825	AT1G32490
AT1G43850	AT1G32530
AT1G43860	AT1G32700
AT1G43970	AT1G32720
AT1G44020	AT1G32810
AT1G44030	AT1G33040
AT1G44478	AT1G33060
AT1G44770	AT1G33120
AT1G44810	AT1G33140
AT1G45000	AT1G33240
AT1G45063	AT1G33520
AT1G45145	AT1G33680
AT1G45150	AT1G33700
AT1G45223	AT1G33860
AT1G45249	AT1G33980
AT1G45688	AT1G34010
AT1G45976	AT1G34020
AT1G46696	AT1G34042
AT1G47056	AT1G34070
AT1G47200	AT1G34110
AT1G47265	AT1G34200
AT1G47497	AT1G34300
AT1G47530	AT1G34315
AT1G47580	AT1G34317
AT1G47655	AT1G34370
AT1G47657	AT1G34400
AT1G47660	AT1G34430
AT1G47765	AT1G34855
AT1G47770	AT1G35140
AT1G47845	AT1G35400
AT1G47960	AT1G35410
AT1G47970	AT1G35420
AT1G48260	AT1G35500
AT1G48350	AT1G35614
AT1G48355	AT1G35880
AT1G48370	AT1G36085
AT1G48410	AT1G36100
AT1G48420	AT1G36160
AT1G48720	AT1G36320
AT1G48725	AT1G36730
AT1G48730	AT1G36745
AT1G48750	AT1G36756
AT1G48760	AT1G36942
AT1G48953	AT1G36970
AT1G49010	AT1G40104
AT1G49130	AT1G40129
AT1G49140	AT1G41820
AT1G49300	AT1G42190
AT1G49380	AT1G42430
AT1G49480	AT1G42440
AT1G49490	AT1G42550
AT1G49530	AT1G42990
AT1G49540	AT1G43145
AT1G49580	AT1G43190
AT1G49590	AT1G43245
AT1G49600	AT1G43260
AT1G49650	AT1G43310
AT1G49660	AT1G43580
AT1G49700	AT1G43700
AT1G49720	AT1G43760
AT1G49730	AT1G43790
AT1G49840	AT1G43815
AT1G49890	AT1G43825
AT1G49950	AT1G43850
AT1G50010	AT1G43860
AT1G50020	AT1G43970
AT1G50030	AT1G44020
AT1G50040	AT1G44030
AT1G50140	AT1G44770
AT1G50200	AT1G44810
AT1G50300	AT1G44910
AT1G50360	AT1G45000
AT1G50440	AT1G45063
AT1G50460	AT1G45150
AT1G50600	AT1G45249
AT1G50620	AT1G45688
AT1G50660	AT1G45976
AT1G50740	AT1G47056
AT1G50840	AT1G47200
AT1G50920	AT1G47265
AT1G51080	AT1G47310
AT1G51172	AT1G47497
AT1G51450	AT1G47530
AT1G51500	AT1G47580
AT1G51570	AT1G47655
AT1G51580	AT1G47657
AT1G51590	AT1G47660
AT1G51600	AT1G47770
AT1G51630	AT1G47845
AT1G51720	AT1G47970
AT1G51730	AT1G48030
AT1G51745	AT1G48090
AT1G51950	AT1G48300
AT1G52150	AT1G48350
AT1G52320	AT1G48355
AT1G52360	AT1G48410
AT1G52380	AT1G48420
AT1G52410	AT1G48480
AT1G52420	AT1G48540
AT1G52720	AT1G48620
AT1G52905	AT1G48720
AT1G52980	AT1G48725
AT1G53110	AT1G48730
AT1G53190	AT1G48760
AT1G53200	AT1G48920
AT1G53250	AT1G48953
AT1G53320	AT1G49010
AT1G53390	AT1G49140
AT1G53430	AT1G49340
AT1G53460	AT1G49380
AT1G53570	AT1G49490
AT1G53645	AT1G49540
AT1G53720	AT1G49580
AT1G53750	AT1G49590
AT1G53780	AT1G49650
AT1G53800	AT1G49660
AT1G53840	AT1G49720
AT1G53870	AT1G49730
AT1G54060	AT1G49760
AT1G54090	AT1G49840
AT1G54420	AT1G49890
AT1G54440	AT1G49950
AT1G54460	AT1G50030
AT1G54610	AT1G50040
AT1G54650	AT1G50140
AT1G54710	AT1G50200
AT1G54740	AT1G50250
AT1G54760	AT1G50300
AT1G54920	AT1G50360
AT1G55110	AT1G50440
AT1G55260	AT1G50460
AT1G55310	AT1G50600
AT1G55350	AT1G50620
AT1G55370	AT1G50660
AT1G55460	AT1G50740
AT1G55850	AT1G50840
AT1G55860	AT1G50920
AT1G56090	AT1G51080
AT1G56105	AT1G51172
AT1G56110	AT1G51570
AT1G56190	AT1G51580
AT1G56200	AT1G51590
AT1G56210	AT1G51600
AT1G56460	AT1G51630
AT1G56530	AT1G51720
AT1G56560	AT1G51730
AT1G56570	AT1G51745
AT1G56580	AT1G52100
AT1G56590	AT1G52110
AT1G56660	AT1G52150
AT1G56670	AT1G52320
AT1G57630	AT1G52360
AT1G57660	AT1G52380
AT1G57680	AT1G52410
AT1G57860	AT1G52420
AT1G58025	AT1G52540
AT1G58100	AT1G52905
AT1G58270	AT1G53110
AT1G58290	AT1G53190
AT1G58525	AT1G53250
AT1G58520	AT1G53320
AT1G58602	AT1G53390
AT1G58725	AT1G53430
AT1G58766	AT1G53460
AT1G58848	AT1G53480
AT1G59030	AT1G53490
AT1G59077	AT1G53570
AT1G59218	AT1G53645
AT1G59406	AT1G53720
AT1G59650	AT1G53780
AT1G59660	AT1G53840
AT1G59890	AT1G53870
AT1G59910	AT1G53900
AT1G59990	AT1G54060
AT1G60140	AT1G54090
AT1G60160	AT1G54100
AT1G60200	AT1G54115
AT1G60710	AT1G54410
AT1G60720	AT1G54440
AT1G60770	AT1G54460
AT1G60800	AT1G54500
AT1G60870	AT1G54610
AT1G60900	AT1G54650
AT1G60940	AT1G54710
AT1G60990	AT1G54740
AT1G60989	AT1G54760
AT1G61010	AT1G54920
AT1G61040	AT1G55110
AT1G61100	AT1G55260
AT1G61260	AT1G55270
AT1G61600	AT1G55310
AT1G61670	AT1G55325
AT1G61680	AT1G55340
AT1G61690	AT1G55350
AT1G61730	AT1G55370
AT1G61770	AT1G55460
AT1G61850	AT1G55530
AT1G61870	AT1G55850
AT1G62020	AT1G56090
AT1G62170	AT1G56105
AT1G62180	AT1G56110
AT1G62422	AT1G56200
AT1G62480	AT1G56210
AT1G62520	AT1G56230
AT1G62580	AT1G56290
AT1G62750	AT1G56340
AT1G62830	AT1G56460
AT1G63170	AT1G56530
AT1G63300	AT1G56560
AT1G63500	AT1G56660
AT1G63540	AT1G57630
AT1G63610	AT1G57680
AT1G63640	AT1G57720
AT1G63660	AT1G57770
AT1G63700	AT1G57990
AT1G63750	AT1G58025
AT1G63800	AT1G58070
AT1G63860	AT1G58100
AT1G63880	AT1G58200
AT1G64050	AT1G58250
AT1G64090	AT1G58270
AT1G64140	AT1G58525
AT1G64190	AT1G58520
AT1G64200	AT1G58602
AT1G64230	AT1G58725
AT1G64330	AT1G58766
AT1G64385	AT1G58848
AT1G64500	AT1G59030
AT1G64570	AT1G59077
AT1G64600	AT1G59218
AT1G64610	AT1G59406
AT1G64750	AT1G59620
AT1G64740	AT1G59660
AT1G64770	AT1G59980
AT1G64790	AT1G59990
AT1G64810	AT1G60070
AT1G64860	AT1G60140
AT1G64880	AT1G60160
AT1G64900	AT1G60200
AT1G64970	AT1G60420
AT1G64980	AT1G60610
AT1G65010	AT1G60710
AT1G65020	AT1G60720
AT1G65040	AT1G60770
AT1G65190	AT1G60800
AT1G65220	AT1G60870
AT1G65280	AT1G60900
AT1G65350	AT1G60940
AT1G65349	AT1G61010
AT1G65590	AT1G61040
AT1G65650	AT1G61100
AT1G65660	AT1G61190
AT1G65800	AT1G61210
AT1G65930	AT1G61260
AT1G66070	AT1G61600
AT1G66140	AT1G61640
AT1G66150	AT1G61670
AT1G66160	AT1G61680
AT1G66190	AT1G61690
AT1G66230	AT1G61730
AT1G66260	AT1G61850
AT1G66410	AT1G61870
AT1G66660	AT1G62170
AT1G66730	AT1G62180
AT1G66760	AT1G62422
AT1G66840	AT1G62440
AT1G66890	AT1G62480
AT1G67120	AT1G62520
AT1G67140	AT1G62590
AT1G67235	AT1G62640
AT1G67350	AT1G62740
AT1G67480	AT1G62760
AT1G67530	AT1G62830
AT1G67550	AT1G62960
AT1G67580	AT1G63170
AT1G67590	AT1G63300
AT1G67680	AT1G63540
AT1G67890	AT1G63610
AT1G67900	AT1G63640
AT1G67930	AT1G63680
AT1G67970	AT1G63750
AT1G68050	AT1G63800
AT1G68130	AT1G63860
AT1G68300	AT1G63880
AT1G68400	AT1G63900
AT1G68440	AT1G63980
AT1G68490	AT1G64040
AT1G68500	AT1G64050
AT1G68520	AT1G64090
AT1G68670	AT1G64140
AT1G68720	AT1G64190
AT1G68810	AT1G64200
AT1G69070	AT1G64330
AT1G69160	AT1G64370
AT1G69200	AT1G64385
AT1G69220	AT1G64570
AT1G69410	AT1G64600
AT1G69490	AT1G64610
AT1G69510	AT1G64680
AT1G69670	AT1G64740
AT1G69760	AT1G64770
AT1G69770	AT1G64790
AT1G69840	AT1G64810
AT1G69850	AT1G64860
AT1G69890	AT1G64880
AT1G69900	AT1G64890
AT1G69980	AT1G64900
AT1G70060	AT1G64950
[truncated: 3,301 more rows]

## Sheet: Table S2
Table S2. Expression profile of WT and emf1 analyzed by RNA-seq
Gene	Log2 (fold change)	p-value	FDR	WT-1	WT-2	WT-3	emf1-1	emf1-2	emf1-3
AT1G01010	1.2341	5.35364e-10	3.86337e-09	4.26	4.1	5.8	11.9	11.79	11.44
AT1G01020	-1.66742	2.30674e-13	2.22722e-12	8.16	6.83	8.53	2.97	2.14	2.71
AT1G01030	0.0858018	0.751552	0.826339	2.8	2.5	3.11	2.93	2.76	3.74
AT1G01040	-0.346876	0.0202751	0.0437652	8.68	7.47	6.98	6.44	6.62	6.16
AT1G01050	0.0402943	0.827195	0.882662	32.29	39.96	48.67	45.72	42.17	43.46
AT1G01060	-0.783675	0.279173	0.391453	0.16	0.3	0.15	0.13	0.09	0.15
AT1G01070	-0.700765	0.067653	0.122886	2.37	2.57	4.01	1.27	2.76	1.77
AT1G01080	-1.26425	3.53689e-17	4.51392e-16	39.29	40.06	49.98	18.67	19.22	18.97
AT1G01090	-0.852187	1.02767e-07	5.78646e-07	137.02	132.95	104.78	72	72.73	75.08
AT1G01100	0.659073	0.00094015	0.00284043	127.56	130.09	198.85	259.47	251.46	248.91
AT1G01110	0.406745	0.0958989	0.163753	2.77	2.89	2.31	3.21	4.14	3.84
AT1G01120	-0.0460321	0.897908	0.931914	79.05	46.22	26.07	53.75	51.25	50.18
AT1G01130	2.22057	2.606e-18	3.60104e-17	2.4	1.41	2.3	10.46	9.93	9.56
AT1G01140	0.991188	1.56213e-11	1.30128e-10	14.56	14.89	12.2	29.43	29.33	28.89
AT1G01150	1.68259	0.256046	0.365714	0	0.09	0.04	0.04	0.22	0.18
AT1G01160	0.0607496	0.698972	0.785395	27	31.55	35.81	34.95	33.33	35.74
AT1G01170	0.0459019	0.736461	0.814954	75.69	86.19	85.97	96.2	87.49	86.95
AT1G01180	-1.45436	6.50935e-06	2.87111e-05	17.17	15.73	8.43	5.8	5.43	4.76
AT1G01190	-0.597072	0.126117	0.205536	1.66	2.29	1.54	1.16	1.07	1.62
AT1G01200	-0.751606	0.103016	0.173447	1.53	0.95	1.82	1.19	0.73	0.77
AT1G01210	-0.0326869	0.88092	0.919831	7.29	5.7	7.61	7.86	6.07	7.32
AT1G01220	-0.593268	1.44224e-05	6.0323e-05	9.72	8.7	9.88	6.63	6.44	6.74
AT1G01225	-0.446796	0.416022	0.533056	3.17	2.34	2.71	1.75	3.81	0.81
AT1G01230	0.100287	0.49727	0.61125	14.5	14.35	13.43	15.63	16.26	16.04
AT1G01240	-0.706793	0.0724016	0.130014	15.27	15.21	5.37	8.14	8.26	6.96
AT1G01250	-0.146451	0.831254	0.885466	1.14	2.15	0.66	0.89	1.91	1
AT1G01260	0.619168	0.000703519	0.00218168	8.82	7.34	6.4	12.11	12.33	12.2
AT1G01290	0.446476	0.0903362	0.155812	4.19	3.47	6.01	6.39	7.4	5.84
AT1G01300	1.58762	2.92735e-20	4.57871e-19	42.83	39.31	57.89	153.53	146.24	143.95
AT1G01310	-1.53525	0.344271	0.461131	0.62	0	0.8	0	0.41	0.1
AT1G01320	-2.49555	6.64223e-48	3.52655e-46	61.65	58.3	44.9	10.54	10.08	10.34
AT1G01340	-1.51752	9.8979e-11	7.6544e-10	4.03	3.93	5.33	1.55	1.75	1.6
AT1G01350	-0.025958	0.870784	0.912788	10.88	12.25	11.7	11.73	12.75	11.71
AT1G01355	0.939813	0.526877	0.638655	0.09	0.08	0.08	0.08	0.25	0.17
AT1G01360	0.613561	0.00358427	0.00948525	7.59	9.7	7.56	13.76	12.38	14.17
AT1G01370	1.03414	0.00270008	0.00735898	0.99	0.96	1.95	2.95	2.81	2.65
AT1G01380	-1.81898	0.00179172	0.00508748	2.72	2.17	1.6	0.41	0.72	0.82
AT1G01390	-3.58789	5.47531e-13	5.14544e-12	4.43	3.44	2.6	0.27	0.27	0.38
AT1G01420	-2.41427	2.17742e-19	3.19192e-18	8.41	8.04	7.64	1.21	1.71	1.86
AT1G01430	-1.67138	8.25414e-12	7.08209e-11	58.38	56.37	35.29	14.55	16.98	18.41
AT1G01440	-0.485046	0.0763826	0.135661	8.13	9.3	5.19	5.64	6.41	5.1
AT1G01450	-1.0875	0.00957257	0.0226557	9.49	16.54	6.55	7.45	5.1	3.79
AT1G01453	-2.21409	0.00937943	0.0222575	0.88	0.7	0.45	0.13	0.2	0.13
AT1G01460	1.79026	0.647142	NA	0	0	0	0.04	0	0.04
AT1G01470	0.530408	0.0079617	0.0192669	31.83	45.28	49.75	65.95	63.58	64.24
AT1G01480	2.18583	5.56884e-07	2.85914e-06	0.6	0.74	0.32	3.38	2.82	1.87
AT1G01490	-0.8064	1.53205e-10	1.15932e-09	30.27	30.01	33.69	19.65	19.35	17.77
AT1G01500	0.162586	0.340444	0.45753	7.39	7.02	7.6	8.59	9.19	8.25
AT1G01510	0.344183	0.0297851	0.0611117	15.09	15.66	12.5	18.85	19.83	19.45
AT1G01520	7.43536	4.64989e-23	8.57401e-22	0	0.09	0.1	10.91	12.69	11.82
AT1G01530	-0.34522	0.87682	0.917051	0	0	0.47	0.19	0.19	0
AT1G01540	-0.172009	0.554944	0.664302	35.09	44.05	20.15	31.46	30.02	32.23
AT1G01550	0.470184	3.67417e-06	1.68692e-05	68.69	65.9	64.43	97.29	97.75	96.46
AT1G01560	3.89082	1.79452e-16	2.17314e-15	0.22	0.12	0.29	3.44	3.34	3.09
AT1G01570	1.78689	4.10228e-09	2.70838e-08	1.54	1.45	0.86	4.07	4.81	5.2
AT1G01580	-2.89962	0.00285197	0.00773701	0.27	0.21	2.48	0.07	0.12	0.22
AT1G01590	2.18908	0.0391719	0.0772489	0.03	0	0.3	0.5	0.75	0.3
AT1G01600	0.689973	0.0124345	0.0285768	4.72	2.54	4.57	5.99	6.9	7.19
AT1G01610	0.577465	0.00764026	0.0185992	45.34	31.71	27.15	55.9	53.96	54.53
AT1G01620	-0.789281	0.0780161	0.137963	337.8	378.78	88	162.62	167.68	165.83
AT1G01630	-0.349217	0.100078	0.169373	27.4	19.42	33.02	21.12	23.19	21.68
AT1G01640	-0.10744	0.634307	0.732186	5.55	4.67	4.86	4.55	4.88	5.35
AT1G01650	0.75282	9.15409e-07	4.57365e-06	8.43	7.75	7	14.89	13.64	12.77
AT1G01660	0.26277	0.558591	0.66748	0.75	0.44	0.88	1.04	0.87	0.69
AT1G01670	1.88	0.000447976	0.00144401	0.15	0.26	0.64	1.25	1.65	1.19
AT1G01680	0.946848	0.488586	0.602945	0.09	0	0.13	0.18	0.23	0.05
AT1G01690	0.540228	0.0343351	0.0690898	1.63	1.79	2.21	2.48	2.85	3.33
AT1G01695	-1.37634	0.48636	0.600614	0.05	0.05	0.15	0	0	0.1
AT1G01700	0.356075	0.390582	0.508487	0.73	0.97	1.16	1.6	0.93	1.34
AT1G01710	0.220274	0.12014	0.197143	8.81	8.82	8.78	10.08	11	11.45
AT1G01715	0.78382	0.0483052	0.0922062	2.69	1.98	2.95	3.39	6.97	3.45
AT1G01720	3.02414	3.94557e-99	1.03778e-96	15.24	12.59	17.07	127.42	128.33	129.54
AT1G01725	0.939895	1.29707e-05	5.4701e-05	9.14	9.6	8.21	20.73	18.38	15.59
AT1G01730	0.472389	0.00116044	0.00343479	22.04	21.6	21.75	32.14	29.12	34.65
AT1G01740	-0.456901	0.0587825	0.108943	3.57	4.35	3.84	3.59	2.63	2.85
AT1G01750	-0.893433	0.000378083	0.00123648	13.49	10.24	9.63	6.81	6.69	5.47
AT1G01760	-0.817691	0.0230214	0.0488003	2.87	4.52	2.3	2.13	2.06	1.66
AT1G01770	-0.616928	0.000404713	0.00131512	8.83	8.62	7.17	5.39	5.48	6.12
AT1G01780	-1.34686	7.08217e-12	6.10401e-11	12.53	11.94	11.81	5.28	4.65	5.14
AT1G01790	-2.62956	7.81562e-18	1.03859e-16	27.29	26.15	13.46	4.39	3.99	3.09
AT1G01800	0.137539	0.282179	0.394809	29.32	31.02	33.82	35.43	37.97	36.07
AT1G01810	1.95236	0.0166908	0.0370242	0.31	0.15	1.49	2.58	2.15	3.19
AT1G01820	-0.416265	0.00847205	0.0203641	36.14	32.67	27.97	26.63	24.63	25.48
AT1G01830	1.06672	3.12632e-06	1.45228e-05	3.74	3.47	5.83	9.41	9.78	9.6
AT1G01840	-0.630723	0.040209	0.078911	5.69	5.13	6.4	4.11	3.66	3.98
AT1G01860	-1.2959	3.06747e-10	2.26137e-09	8.07	9.46	8.32	4.01	3.54	3.59
AT1G01880	0.738047	0.0518174	0.0980516	0.76	1.34	0.73	1.87	1.69	1.45
AT1G01900	0.0508393	0.828614	0.883614	2.99	2.98	2.5	3.42	3.08	2.78
AT1G01910	-0.0104861	0.939335	0.961529	19.21	16.85	16.95	17.33	18.69	19.59
AT1G01920	-0.109871	0.520824	0.63324	9.49	8.61	7.51	8.22	8.97	7.91
AT1G01930	-0.348042	0.0871463	0.151234	5.88	7.11	5.39	5.05	4.87	5.39
AT1G01940	0.0325106	0.892952	0.928328	5.8	7.35	9.54	7.72	7.69	9.12
AT1G01950	0.252099	0.123508	0.201945	6.86	5.56	6.15	8.42	8.01	6.93
AT1G01960	-0.238617	0.228298	0.334025	24.41	23.53	16.42	19.94	19.21	18.64
AT1G01970	-1.44088	8.47347e-17	1.05208e-15	19.63	19.86	24.47	7.74	8.45	8.69
AT1G01980	-1.57647	0.626073	NA	0.16	0	0	0	0.05	0
AT1G01990	0.12633	0.413769	0.531012	18.64	20.03	17.81	22.16	22.56	20.52
AT1G02000	0.560295	0.00997822	0.023503	8.08	7.3	5.65	11.32	11.75	9.73
AT1G02010	-0.570327	0.00522959	0.0133054	2.45	2.43	2.69	1.83	1.64	1.91
AT1G02020	-0.565594	0.00524855	0.0133498	7.85	8.31	6.86	5.29	4.94	6.23
AT1G02030	-0.564898	0.545673	0.655708	0.19	0.31	0.27	0.19	0.05	0.32
AT1G02050	-0.0696371	0.741291	0.818399	8.67	6.7	7.89	6.94	8.66	7.78
AT1G02060	-0.515622	0.113666	0.188411	8.59	9.39	4.42	6.11	5.54	4.99
AT1G02065	3.85603	3.69496e-73	4.67137e-71	1.47	1.3	1.33	21.69	21.18	19.83
AT1G02067	3.5459	9.92284e-24	1.90331e-22	4.12	6.04	4.39	55.9	69.02	55.36
AT1G02070	5.08039	3.01185e-14	3.10731e-13	0.34	0.21	0.11	7.42	8.83	7.3
AT1G02080	-0.0727819	0.708129	0.7923	12.8	13	8.93	11.92	11.49	11.6
AT1G02090	0.231837	0.211442	0.314163	12.36	11.69	16.93	16.7	16.42	17.65
AT1G02100	-0.31314	0.0389582	0.0769248	17.25	15.72	14.69	14.7	12.66	13.19
AT1G02110	0.473396	0.0104921	0.0245641	17.37	16.8	12.5	23.51	22.57	22.52
AT1G02120	-0.959744	4.49425e-11	3.59965e-10	30.02	27.79	24.87	16.02	14.91	14.04
AT1G02130	0.101346	0.476195	0.59061	24.08	25.42	22.59	28.75	27.35	25.74
AT1G02140	0.14989	0.223054	0.32784	75.87	76.25	90.19	92.4	96.02	95.53
AT1G02145	0.0252144	0.868019	0.910651	6.7	5.96	7.2	6.94	6.95	7.45
AT1G02150	-1.30281	2.64008e-21	4.3841e-20	65.26	73.47	66.68	27.24	30.94	29.94
AT1G02160	0.31857	0.0758767	0.134983	17.49	20.91	17.98	24.12	25.8	24.53
AT1G02170	0.004459	0.976138	0.98405	20.42	19.25	20.77	22.31	22.83	18.92
AT1G02180	1.52596	8.53932e-10	6.04783e-09	3.69	3.99	5.27	11.97	12.7	14.76
AT1G02190	6.12394	1.98034e-33	5.99419e-32	0.14	0.19	0	7.93	7.7	8.92
AT1G02205	2.99258	1.61239e-19	2.37734e-18	13.69	12.1	5.24	90.05	87.79	84.4
AT1G02220	0.78343	0.254259	0.36382	1.28	0.93	8.14	6.04	6.72	5.79
AT1G02230	0.636824	0.460067	0.575568	0.05	0.34	0.25	0.35	0.36	0.35
AT1G02250	2.15406	0.285996	0.398688	0	0	0.06	0.12	0.06	0.12
AT1G02260	0.02288	0.881772	0.920427	9.27	8.46	10.33	10.2	10.26	9.65
AT1G02270	0.90505	3.99883e-09	2.64161e-08	7.35	5.91	6.47	12.74	13.2	13.06
AT1G02280	-0.826446	1.07864e-08	6.81458e-08	45.24	52.11	44.2	27.84	28.84	27.84
AT1G02290	0.301393	0.237032	0.344258	4.76	6.63	6.87	8.22	6.23	9.38
AT1G02300	-0.806975	8.05225e-06	3.5057e-05	11.2	10.76	10.26	5.97	7.43	6.08
AT1G02305	0.450122	0.0248327	0.0521613	48.95	51.21	34.07	63.92	65.78	64.7
AT1G02310	2.74333	4.30107e-10	3.13292e-09	0.6	0.5	0.18	3.2	2.41	3.45
AT1G02330	-0.0685787	0.733875	0.812647	13.55	11.68	17.59	14.48	13.35	15.22
AT1G02335	-2.10365	0.00100399	0.00301301	13.24	20.83	2.38	3.8	2.69	2.58
AT1G02340	-0.677885	0.334374	0.451246	9.38	7.91	0.65	4.43	3.4	4.11
AT1G02350	-0.873072	0.0625559	0.114866	3.25	2.41	2.22	1.93	1.26	1.36
AT1G02360	-0.270195	0.234033	0.340672	20.2	14.69	12.67	13.79	14.12	13.77
AT1G02370	0.09424	0.629584	0.728424	4.99	4.79	5.31	5.45	6.17	5.4
AT1G02380	-1.20441	0.0327316	0.0662418	1.92	2.92	0.81	1.01	0.55	1.05
AT1G02390	1.7792	0.000189187	0.000658226	0.97	0.91	0.25	2.81	2.17	2.8
AT1G02400	2.23366	3.35574e-22	5.8395e-21	4.7	3.76	2.77	19.91	16.93	19.04
AT1G02405	-0.440115	0.840735	0.891953	0	0	1.03	0.66	0.13	0
AT1G02410	0.785067	3.61398e-05	0.000142342	7.24	6.87	9.74	13.95	14.55	14.87
AT1G02420	-0.318911	0.224772	0.3299	4.81	4.48	4.62	4.7	3.36	3.72
AT1G02430	-0.271177	0.540998	0.651458	2.06	1.49	3.57	1.78	2.42	2.01
AT1G02440	1.2583	0.484167	0.598423	0.09	0	0.08	0.08	0.08	0.25
AT1G02460	-1.60153	0.0293699	0.0603568	0.36	0.27	0.8	0.18	0.18	0.14
AT1G02470	0.701641	0.1722	0.265636	0.62	0.64	1.89	1.88	1.74	1.77
AT1G02475	-1.53399	3.18638e-21	5.25695e-20	35.61	37.62	39.05	11.69	15.22	14.08
AT1G02490	0.949978	0.423276	0.540293	0	0.96	0.98	1	1.68	1.33
AT1G02500	0.457127	3.27568e-07	1.72753e-06	169.13	158.15	169.44	246.22	236.16	238.14
AT1G02520	-0.160069	0.47552	0.590062	3.6	2.39	2.69	2.55	2.7	2.95
AT1G02530	2.10858	0.00129161	0.00378535	0.08	0.11	0.08	0.24	0.52	0.5
AT1G02560	-1.10909	5.0416e-23	9.28134e-22	113.6	120.56	130.57	59.07	61.27	58.35
AT1G02570	-1.56373	0.0326165	0.0660738	2.01	1.8	0.58	0.59	0.59	0.39
AT1G02575	-0.0751246	0.957195	0.973364	0.39	0.27	0	0.19	0.38	0.09
AT1G02580	1.01247	0.268777	0.380219	0.09	0.02	0.11	0.2	0.18	0.09
AT1G02610	-2.50475	8.94268e-05	0.000329579	3.5	3.52	0.59	0.51	0.42	0.51
AT1G02620	-8.57725	3.44553e-05	0.000136243	3.99	7.29	0.35	0	0	0
AT1G02630	-1.93789	0.61347	NA	0.05	0.05	0	0	0	0
AT1G02640	0.080366	0.827719	0.883098	12.4	16.74	5.58	12.64	13.58	12.88
AT1G02650	0.00039427	0.999331	0.999462	1.07	1.3	0.73	1.14	0.75	1.39
AT1G02660	1.10938	0.0185218	0.040535	10.2	10.17	2.3	18.21	16.56	17.3
AT1G02670	0.277197	0.509956	0.623494	1.01	1	0.61	0.65	1.48	1.25
AT1G02680	0.577852	0.00695012	0.0171121	5.12	6.53	7.11	9.54	10.63	9.46
AT1G02690	0.770038	1.51445e-05	6.3228e-05	6.91	6.03	8.57	13.49	12.17	13.03
AT1G02700	5.2322	8.89497e-88	1.62835e-85	0.76	1.36	1.78	48.36	53.53	53.58
AT1G02705	-1.26652	0.0164561	0.036569	3.46	3.84	9.59	1.57	3.04	2.77
AT1G02710	-0.665911	0.136754	0.219772	14.67	9.22	27.79	11.94	11.01	11.24
AT1G02720	0.320185	0.134455	0.216809	4.68	6.71	5.81	7.84	7.06	7.87
AT1G02730	1.04175	6.51935e-13	6.06679e-12	10.71	11.78	13.55	25.73	27.66	25.01
AT1G02740	0.0861317	0.709738	0.793529	3.86	3.14	4.69	4.25	4.85	3.97
AT1G02750	0.0720199	0.729868	0.809725	7.01	6.1	7.03	7.48	6.33	8.56
AT1G02770	2.86192	3.62557e-14	3.71369e-13	0.94	0.57	0.42	5.52	4.58	4.75
AT1G02780	0.28518	0.232406	0.338606	276.64	279.46	489.44	438.67	457.55	445.24
AT1G02800	2.83018	3.14741e-15	3.49962e-14	0.27	0.47	0.74	3.6	3.83	3.72
AT1G02810	1.64231	7.56797e-20	1.14763e-18	7.99	5.88	5.99	21.51	22.76	21.18
AT1G02813	3.01082	0.169948	0.262875	0	0	0.15	0	1.08	0.3
AT1G02816	0.95229	1.19874e-08	7.53799e-08	13.07	12.38	10.64	23.55	26.01	24.31
AT1G02820	-0.0582239	0.943981	0.964879	0.33	0.84	0.53	0.44	0.77	0.54
AT1G02840	-0.0703071	0.581409	0.686833	46.74	46.89	41.27	47.11	44.93	43.93
AT1G02850	2.57894	5.57133e-19	8.00306e-18	15.14	16.7	32.97	137.88	134.63	134.92
AT1G02860	-0.890119	8.01427e-07	4.03855e-06	13.33	10.94	10.9	6.61	6.57	6.88
AT1G02870	-0.632646	0.000193802	0.000672138	15.86	13.38	15.86	10.08	10.37	10.26
AT1G02880	0.471011	0.0370389	0.0736625	7.58	5.91	9.95	10.97	12.44	10.82
AT1G02890	-0.386386	0.0337503	0.0680208	22.73	22.12	16.23	16.49	16.23	16.78
AT1G02900	-0.517276	0.00423563	0.0110166	46.65	37.69	41.42	26.74	35.18	30.87
AT1G02910	-1.72054	4.9543e-32	1.41182e-30	26.63	23.58	24.9	8.69	7.98	7.41
AT1G02920	3.23312	7.9896e-06	3.4824e-05	15.65	14.54	70.98	332.07	327.44	334.62
AT1G02930	2.32128	0.0462138	0.0888441	7.84	9.66	126.78	248.54	255.79	245.19
AT1G02940	3.76338	2.68075e-08	1.61346e-07	0.46	0	0.22	3.66	2.49	3.43
AT1G02950	-0.531691	0.181116	0.276762	2.78	5.95	3.46	2.93	2.52	3.52
AT1G02960	-0.476444	0.0109388	0.0254841	7.22	7.97	9.01	5.33	6.69	6.37
AT1G02970	-0.00105122	0.998043	0.998479	1.47	0.92	2.75	1.63	1.61	2.16
AT1G02980	-4.61257	0.00737491	0.0180415	0.08	0.1	0.15	0	0	0
AT1G02990	-0.780351	0.000180162	0.00062893	6.29	5.73	4.3	3.39	3.41	3.26
AT1G03000	-0.428187	0.0807708	0.14199	9.73	9.84	6.13	6.59	7.57	6.09
AT1G03010	-0.950753	0.0870824	0.151138	0.52	0.4	1.12	0.36	0.39	0.36
AT1G03020	-2.99032	0.0192586	0.041955	0.76	1.28	1.3	0	0.45	0
AT1G03030	0.452398	0.0571867	0.106526	5.63	7.06	9.54	10.76	9.57	11.78
AT1G03040	0.0375373	0.829844	0.88438	13.3	13.45	18.03	16.27	15.18	17.05
AT1G03050	-1.91863	0.618455	NA	0.04	0	0.04	0	0	0
AT1G03055	-2.04476	0.204164	0.305432	0.11	0.1	0.64	0	0	0.22
AT1G03060	-0.367101	0.0689987	0.124873	7.17	7.18	4.89	5.39	5.15	5.28
AT1G03070	0.409348	0.628935	0.727942	0.53	0.5	0.11	0.51	0.23	0.86
AT1G03080	0.10727	0.601276	0.704056	20.5	19.61	13.35	20.43	19.99	20.59
AT1G03090	-2.26823	0.00547658	0.0138607	51.99	58.34	6.99	8.81	9.17	8.01
AT1G03100	-0.727372	0.038411	0.075995	5.3	5.48	2.49	2.78	2.63	3.1
AT1G03106	7.58749	1.18351e-29	3.04296e-28	0.22	0.31	0	35.39	36.46	35.12
AT1G03110	0.155702	0.494558	0.608865	4.84	4.42	6.78	5.63	6.53	6.68
AT1G03120	4.60996	1.11898e-20	1.79689e-19	0.86	0	0.62	11.81	13.07	12.52
AT1G03130	-2.0003	3.18712e-17	4.08577e-16	128.64	133.58	82.15	27.83	31.85	31.62
AT1G03140	0.0766484	0.624336	0.72411	23.28	24.1	19.84	26.39	24.12	24.55
AT1G03150	0.00537461	0.981169	0.9876	5.21	4.95	7.27	5.61	6.19	6.65
AT1G03160	-0.984431	1.38977e-13	1.36842e-12	13.55	13.36	12.82	7.55	6.84	6.85
AT1G03165	-2.29933	0.0884024	0.153061	0.1	0.48	1.77	0	0.2	0.3
AT1G03170	1.59746	0.00873688	0.0209259	0.26	0.12	0.51	1.07	1	0.77
AT1G03180	0.59737	0.178537	0.273543	0.71	1.15	2.09	2.13	1.95	2.22
AT1G03190	0.0181092	0.925398	0.951435	3.18	3.02	4.02	3.81	3.49	3.63
AT1G03200	-0.61925	0.0490665	0.0934644	2.09	2.17	2.05	1.1	1.61	1.63
AT1G03210	-0.800045	9.42787e-05	0.000345845	13.24	12.48	17.29	8.19	8.68	9.2
AT1G03220	0.901999	6.16998e-07	3.15081e-06	120.18	87.09	82.44	192.09	190.45	189.56
AT1G03230	0.802715	1.88636e-05	7.765e-05	20.44	18.24	27.72	40.4	42.74	38.95
AT1G03240	-1.54297	0.495042	NA	0.12	0.11	0.12	0	0	0.12
AT1G03250	0.396386	0.126961	0.206736	10.95	8.39	16.51	15.63	17.83	16.18
AT1G03260	-0.382368	0.0426845	0.0830781	4.54	4.28	4.61	3.59	3.82	3.48
AT1G03270	1.05872	0.0045008	0.011627	1.51	0.74	1.05	1.67	2.68	2.88
AT1G03280	-0.29919	0.0517038	0.0978691	15.7	15.15	12.75	12.91	12.42	12.17
AT1G03290	0.485506	0.00327444	0.0087493	6.96	7.49	6.06	10.49	9.22	10.7
AT1G03300	0.610538	0.0154732	0.0346281	4.01	3.78	3.84	6.28	7.61	4.87
AT1G03310	0.898774	4.56414e-10	3.3177e-09	11.63	10.34	13.13	24.58	22.3	22.18
AT1G03320	-1.16213	0.34333	0.460263	0.65	0.49	0.75	0.76	0	0.13
AT1G03325	-3.70075	0.163096	0.254024	0	1.52	3.87	0	0	0
AT1G03330	0.138074	0.501298	0.615179	14.47	14.63	21.1	19.06	18.06	21.16
AT1G03340	-0.0417409	0.930048	0.954662	1.69	0.87	2.04	2.13	1.56	1.01
AT1G03350	0.209162	0.0982939	0.167095	26.34	27.19	26.48	31.43	31.98	34.41
AT1G03360	-0.0833842	0.742496	0.819335	6.91	5.39	8.85	5.85	7.39	7.79
AT1G03365	-0.452189	0.0276917	0.0573871	5.91	8.37	6.8	5.15	5.48	5.68
AT1G03370	-0.0805962	0.597084	0.70049	9.74	8.39	8.46	9.11	9.43	8.03
AT1G03380	-0.417725	0.11808	0.194314	13.25	13.34	7.4	10	8.34	8.66
AT1G03390	0.494726	0.843228	0.893935	0.15	0	0	0	0.07	0.14
AT1G03395	1.78781	0.657985	NA	0	0	0	0	0	0.41
AT1G03400	-2.45402	3.81723e-08	2.25128e-07	10.78	13.59	4.59	1.74	2.33	1.56
AT1G03410	-0.198989	0.166725	0.25876	14.86	12.83	13.53	12.32	13.66	11.96
AT1G03430	-0.0499246	0.805554	0.866765	7.72	7.86	10.34	8.79	8.16	9.48
AT1G03440	-1.03714	9.47799e-06	4.08215e-05	6.72	8.03	6.35	3.61	4.1	3.19
AT1G03445	2.31919	5.40026e-06	2.41403e-05	0.13	0.09	0.29	0.71	1.14	0.88
AT1G03457	-0.140279	0.721025	0.802491	6.89	7.48	2.56	4.92	6.18	5.24
AT1G03470	0.824414	5.24338e-06	2.34803e-05	6.58	6.56	5.72	12.09	11.71	11.53
AT1G03475	-1.47078	6.33242e-20	9.64746e-19	90.59	91.32	121.8	37.95	40.53	37.12
AT1G03495	-0.572754	0.184419	0.28087	4.73	3.87	11.52	4.54	5.12	4.54
AT1G03510	-0.0747766	0.837178	0.889541	1.8	2.74	2.32	2.63	1.84	2.43
AT1G03520	-0.760028	0.024247	0.0510529	11.48	10.02	4.91	5.05	5.51	5.99
AT1G03530	-0.448006	0.00954274	0.0225935	8.91	7.03	7.97	5.71	6.35	6.44
AT1G03540	0.267861	0.511925	0.625267	2.16	1.94	0.96	2.32	2.34	1.8
AT1G03550	-0.799216	7.64485e-05	0.000284914	8.58	7.84	9.44	6.17	4.85	4.67
AT1G03560	-0.126477	0.573196	0.679925	6.48	5.65	5	4.84	5.31	6.44
AT1G03590	1.07316	1.57925e-08	9.78555e-08	10.25	10.57	7.5	21.33	21.52	20.27
AT1G03600	-1.8604	9.03865e-51	5.22302e-49	212.01	209.89	191.03	56.54	59.94	62.1
AT1G03610	-0.128485	0.68682	0.775932	13.6	18.72	8.04	12.27	14.17	12.84
AT1G03620	-1.18098	0.0197854	0.0428862	0.59	0.77	0.94	0.55	0.31	0.22
AT1G03630	-1.94753	9.772e-52	5.90007e-50	46.76	50.29	49.96	13.02	13.41	13.88
AT1G03650	-0.512657	0.173253	0.267009	5.52	6.03	2.76	3.67	3.47	3.51
AT1G03660	-0.811808	0.160394	0.250687	1.83	1.53	0.66	1.03	1.04	0.36
AT1G03680	-1.86313	4.55827e-58	3.4199e-56	202.49	210.13	200.53	59.81	62.2	56.26
AT1G03687	-0.0329152	0.858631	0.904232	6.96	6.93	6.04	6.8	6.6	7.21
AT1G03700	-1.46854	0.0921699	0.15839	2.48	1.17	0.68	0.09	1.05	0.52
AT1G03710	7.25641	3.5226e-36	1.21397e-34	0.15	0	0.36	28.72	28.16	25.94
AT1G03720	7.08091	3.38035e-08	2.0102e-07	0	0	0	1.95	1.63	1.68
AT1G03730	0.83896	8.14226e-06	3.54152e-05	11.12	8.29	11.35	19.68	18.91	19.42
AT1G03740	-0.308969	0.0590232	0.109336	17.24	16.97	13.73	14.41	13.19	13.35
AT1G03750	0.055792	0.819861	0.877333	2.28	3.42	3.12	3.33	3.06	3.33
AT1G03760	-0.101579	0.699903	0.785978	6.63	8.44	5.22	5.79	6.53	7.75
AT1G03770	0.862618	0.000246653	0.000836419	2.38	3.48	3.73	6.06	6.6	5.8
AT1G03780	1.03362	1.31658e-08	8.24273e-08	3.59	3.94	3.67	8.76	6.91	8.58
AT1G03790	3.97678	2.53511e-05	0.000102078	2.52	2.48	0.16	26.92	30.72	28.96
AT1G03800	3.38648	6.25426e-09	4.04397e-08	0.32	0.15	0.69	2.79	5.01	4.88
AT1G03820	-2.44903	1.00931e-06	5.00891e-06	4.24	9.01	14.61	1.41	1.51	2.46
AT1G03830	0.204121	0.216971	0.320899	3.66	3.64	3.64	4.1	4.8	4.42
AT1G03840	-1.42799	0.000588193	0.00185165	0.99	1.17	1.46	0.45	0.52	0.45
AT1G03850	-0.0602938	0.817699	0.875703	7.62	7.04	4.58	7	6.18	6.36
AT1G03860	-0.289768	0.156016	0.245116	29.26	28.36	44.42	29.72	29.94	28.31
AT1G03870	-2.10063	1.63318e-16	1.98576e-15	170.71	151.36	92	34.71	34.85	32.78
AT1G03880	12.1259	1.91664e-24	3.81047e-23	0	0	0	34.89	37.45	34.58
AT1G03890	6.6028	8.74373e-07	4.38105e-06	0	0	0	0.71	1.04	1.3
AT1G03900	0.0206434	0.846204	0.895886	53.66	51.43	54.48	58.99	54.36	57.72
AT1G03905	0.724385	0.00877017	0.0209925	2.16	2.48	3.91	4.94	4.87	5.09
AT1G03910	-0.0548053	0.660132	0.753895	13.77	14.09	14.14	13.28	14.56	14.93
AT1G03920	-2.22593	4.3011e-08	2.52041e-07	1.7	1.42	2.1	0.36	0.27	0.54
AT1G03930	-1.91644	1.14258e-38	4.40905e-37	15.07	13.92	14.05	4.02	3.89	4.14
AT1G03940	-0.340613	0.423439	0.54047	3.29	2.75	8.18	3.93	4.02	3.82
AT1G03950	-0.73703	0.000664337	0.00206999	6.38	7.18	6.69	3.63	4.88	4.34
AT1G03960	0.244855	0.254443	0.364038	3.44	2.66	3.57	3.4	4.48	4.2
AT1G03970	1.36435	1.1056e-18	1.55977e-17	12.64	13.69	13.76	35.2	38.63	35.31
AT1G03980	0.00294902	0.99701	0.997751	0.22	0.1	0.66	0.39	0.29	0.35
AT1G03990	-0.12287	0.745591	0.821561	2.54	2.6	1.25	2.17	2.44	1.62
AT1G04000	0.680095	9.40381e-05	0.000345184	11.23	9.91	12.77	19.12	19.52	18.69
AT1G04010	-0.402107	0.0813555	0.142831	2.41	2.65	2.24	1.68	2.32	1.85
AT1G04020	0.571297	0.0660921	0.120422	3.34	2.77	6.02	6.5	7.04	5.42
AT1G04030	-1.04168	0.000290707	0.000972125	33.62	28.38	61.84	21.09	21.48	20.66
AT1G04040	-1.28212	1.24215e-08	7.79381e-08	115.63	96.93	172.08	58.29	51.72	56.5
AT1G04050	0.979796	4.04819e-06	1.84715e-05	1.52	1.64	1.53	3.44	3.05	3.3
AT1G04070	0.909737	0.00119196	0.00351897	11.49	7.64	15.68	22.3	23.22	23.27
AT1G04080	0.318737	0.00111635	0.00331932	24.99	23.45	25.47	33.08	31.97	32.34
AT1G04090	-1.72305	0.0148969	0.0335143	0.55	0.36	0.65	0.21	0.12	0.16
AT1G04100	0.085995	0.781621	0.848635	3.8	2.26	2.69	3.59	3.22	2.96
AT1G04105	-0.0256941	0.945879	0.966251	4.76	3.56	4.09	4.01	5.02	3.84
AT1G04110	0.0384824	0.914959	0.944135	1.25	1.87	2.75	2.37	1.91	2.09
AT1G04120	0.623893	4.18059e-09	2.75452e-08	15.42	13.84	15.75	24.79	23.95	24.53
AT1G04130	1.03824	0.00180392	0.00511851	2.44	1.8	4.2	5.32	6.59	6.3
AT1G04140	-0.373902	0.026015	0.0543256	32.94	31.88	24.7	24.7	24.98	23.47
AT1G04150	2.09102	0.0323239	0.0655791	0.03	0.11	0.06	0.29	0.5	0.12
AT1G04160	0.173032	0.47738	0.591695	1.93	1.46	1.33	1.5	2.13	1.99
AT1G04170	0.0144021	0.920106	0.947688	34.97	32.39	42.69	39.64	39.96	37.67
AT1G04180	-1.44022	0.00752324	0.0183494	3.89	3.51	1.34	1.36	1.43	0.62
AT1G04190	-0.244922	0.208977	0.311167	14.61	12.72	19.35	13.23	13.72	14.58
AT1G04200	0.420822	0.00383507	0.0100894	7.43	7.02	6.55	9.51	10.58	9.64
AT1G04210	-0.0160005	0.902856	0.935436	13.02	12.87	11.73	12.43	13.38	13.54
AT1G04220	0.912402	0.000374376	0.00122559	13.1	9.34	6.82	20.38	18.19	19.67
AT1G04230	-1.14642	1.99788e-05	8.17843e-05	15.4	12.73	8.57	6.58	4.89	6.08
AT1G04240	-4.64461	6.86652e-31	1.86169e-29	51.97	43.08	19.1	1.42	1.69	1.74
AT1G04250	-1.13301	6.03173e-09	3.9056e-08	26.77	21.97	18.35	10.86	10.26	11.23
AT1G04260	0.549481	0.0364052	0.0726232	8.53	8.49	11.13	13.34	11.36	18.79
AT1G04270	0.5208	0.0165944	0.036842	140.28	126.44	217.92	248.85	243.41	239.92
AT1G04280	-0.304012	0.249785	0.35872	25.22	20.33	12.74	17.35	16.05	16.62
AT1G04290	0.00633744	0.982395	0.988291	13.15	12	23.63	18.7	16.84	16.02
AT1G04300	-0.443648	0.00712985	0.0175094	16.7	17.19	13.33	12.05	12.8	11.92
AT1G04310	-0.688108	0.0433349	0.0841293	8.17	8.63	3.87	3.94	4.5	5.19
AT1G04330	-3.77139	0.000367312	0.00120522	0.73	2.35	4.35	0.14	0.29	0.14
AT1G04340	0.164943	0.386823	0.5048	11.27	10.57	13.69	15.98	13.77	12.31
AT1G04350	-1.23827	2.11101e-10	1.57452e-09	12.88	12.14	14.62	5.26	5.44	7.03
AT1G04360	-0.807341	0.0102709	0.0241106	4.77	4.55	3.29	2.05	2.47	3.12
AT1G04370	-1.35258	0.578696	0.68464	0	0	0.66	0.13	0	0.13
AT1G04380	1.00406	0.270046	0.381613	0.05	0.34	0.2	0.56	0.51	0.2
AT1G04390	-0.220857	0.38204	0.499911	3.12	3.23	2.17	2.42	2.89	2.44
AT1G04400	-0.686622	0.00215078	0.00599468	61.49	62.78	38.95	35	36.63	35.91
AT1G04410	0.469302	0.00305076	0.00821493	310.07	306.89	419.77	525.29	491.29	497.54
AT1G04420	-2.24975	2.30359e-58	1.7571e-56	54	59.04	58.44	12.92	11.51	13.7
AT1G04430	-1.10724	4.61633e-05	0.000178594	65.66	63.63	33.88	27.48	26.89	26.01
AT1G04440	-0.0164128	0.911844	0.941988	25.42	23.96	21.21	22.54	24.79	26.51
AT1G04445	1.18291	0.187584	0.284949	0.26	0.24	0.17	0.67	0.42	0.5
AT1G04470	-0.0619488	0.987434	NA	0	0	0.02	0.03	0	0
AT1G04480	-0.216786	0.29835	0.412359	91.92	84.84	138.51	100.88	93.55	91.35
AT1G04490	2.58066	5.97342e-09	3.87004e-08	0.19	0.45	0.24	1.58	1.9	2.13
AT1G04500	-1.83328	0.510862	0.624235	0	0	0.22	0.06	0	0
AT1G04510	-0.0209434	0.869588	0.911994	15.75	17.02	16.04	16.88	17.85	16.16
AT1G04520	0.521973	0.157591	0.247115	3.27	4.27	9.1	8.04	7.99	9.1
AT1G04530	0.259585	0.146194	0.232268	11.81	13.49	15.74	16.52	16.27	19.13
AT1G04540	1.46469	1.23136e-06	6.02851e-06	1.25	0.98	1.67	4.02	3.28	4.05
AT1G04550	0.0901415	0.5513	0.660953	11.51	11.2	11.45	12.52	12.68	13.24
AT1G04555	0.543416	0.0690593	0.124944	2.28	3.25	3.98	4.51	5.64	4.5
AT1G04560	8.21869	4.00557e-65	3.9004e-63	0.46	0.43	0	94.28	95.29	88.6
AT1G04570	2.12824	0.000493013	0.00157586	0.27	0.21	0.13	0.92	1.1	0.78
AT1G04580	7.95904	1.68442e-44	8.13175e-43	0.07	0.05	0	10.1	10.34	10.3
AT1G04590	0.228639	0.234376	0.341021	7.36	7.43	9.99	9.57	9.76	11.32
AT1G04600	1.34462	0.0398587	0.0783782	0.03	0.04	0.1	0.17	0.18	0.12
AT1G04610	-1.7105	0.00115533	0.00342056	1.79	1.86	0.82	0.39	0.62	0.44
AT1G04620	-1.30954	1.65546e-11	1.37552e-10	17.65	19	13.47	6.9	6.99	7.54
AT1G04630	0.32573	0.132378	0.213912	17.91	21.05	27.06	24.62	30.07	32.7
AT1G04635	0.164638	0.699774	0.78594	3.36	2.25	4.17	3.15	4.97	3.42
AT1G04640	-2.15045	3.89837e-26	8.45559e-25	25.26	26.81	33.35	5.99	6.7	7.63
AT1G04650	1.23423	1.77721e-05	7.34209e-05	0.81	0.94	0.84	2.37	1.69	2.39
AT1G04660	6.87608	7.95774e-124	3.31086e-121	1.08	0.34	1.04	101.96	102.93	98.75
AT1G04680	-0.364359	0.0693074	0.125313	16.82	11.03	16.97	11.76	13.13	11.79
AT1G04690	0.458856	0.000702468	0.00217872	36.03	31.26	40.68	51.07	51.86	53.65
AT1G04700	-0.591006	0.0992656	0.168313	1.32	0.91	0.78	0.8	0.56	0.75
AT1G04710	0.564478	0.024343	0.0512315	6.77	7.68	12.49	13.84	13.82	14.35
AT1G04730	0.418981	0.103977	0.174809	1.71	1.36	2.39	2.52	2.33	2.84
AT1G04750	0.158911	0.191824	0.290331	45.47	49.17	46.71	59.08	53.88	54
AT1G04760	0.761129	0.00789532	0.0191308	2.25	2.87	4.31	5.8	5.39	5.66
AT1G04770	0.40137	0.0723985	0.130014	6.97	8.15	11.01	12.22	11.82	12.39
AT1G04778	-1.32139	0.10907	0.182112	0.73	0.59	1.1	0.41	0.2	0.41
AT1G04780	0.150744	0.323337	0.439419	19.16	20.22	16.51	21.53	22.96	21.19
AT1G04790	-0.94296	4.89547e-12	4.26592e-11	18.65	20.57	21.15	11.41	10.27	11.52
AT1G04800	-2.65792	4.50166e-45	2.23452e-43	51.66	62.97	63.38	9.09	9.56	11.19
AT1G04810	-0.299134	0.13591	0.218616	18.7	19.74	13.51	16.14	14.45	14.17
AT1G04820	0.517374	2.71223e-08	1.63154e-07	176.71	169.99	190.25	275.34	268.83	267.76
AT1G04830	-0.0439351	0.805793	0.866981	5.63	6.89	5.94	6.57	6.05	6.36
AT1G04840	-0.0481993	0.882838	0.9214	1.16	1.33	1.11	1.21	1.25	1.24
AT1G04850	0.244213	0.0489649	0.0933026	26.11	25.09	29.94	31.98	34.77	34.74
AT1G04860	-0.827687	9.76785e-05	0.000357514	14.44	14.79	9.96	8.1	7.53	7.77
AT1G04870	-0.577683	0.00032381	0.00107186	15.51	16.7	19.39	11.12	12.58	12.83
AT1G04880	-0.70825	0.474237	0.589108	0.03	0.39	0.2	0.15	0.09	0.17
AT1G04900	-0.300009	0.0562934	0.105113	5.89	5.6	5.86	4.63	5.06	5.21
AT1G04910	0.00137673	0.992226	0.99466	11.67	11.32	10.93	11.14	11.87	12.9
AT1G04920	0.913093	0.0366638	0.0730499	0.34	0.66	0.3	0.79	0.95	0.86
AT1G04930	-1.20615	0.000121707	0.000438242	2.24	1.94	2.28	0.76	1.16	1.04
AT1G04945	0.0316122	0.891859	0.927486	2.79	2.09	2.62	2.42	3.1	2.57
AT1G04950	-0.282332	0.276177	0.388332	6.9	10.49	5.96	6.61	6.73	7.06
AT1G04960	-0.072417	0.686716	0.775932	7.52	6.73	9.09	7.5	8.43	7.49
AT1G04970	-0.064922	0.671496	0.763634	18.97	15.88	15.5	16.65	17.78	16.43
AT1G04980	0.54748	0.0359317	0.0717772	4.11	3.65	6.43	7.71	7.62	6.5
AT1G04985	-0.676407	4.54746e-05	0.000176193	14.57	16.16	13.17	9.76	9.88	9.45
AT1G04990	1.28426	3.48046e-06	1.6041e-05	7.69	6.36	13.51	23.6	24.14	22.86
AT1G05000	0.954837	0.000489419	0.00156569	6.71	6.53	12.61	16.45	18.46	17.82
AT1G05010	-2.47369	2.52589e-34	8.01665e-33	337.28	245.88	212.36	50.77	50.73	49.93
AT1G05020	-2.68873	9.52157e-11	7.37334e-10	4.17	3.75	2.54	0.3	0.73	0.68
AT1G05030	-1.19999	1.07429e-08	6.78901e-08	5.73	5.77	4.56	2.61	2.45	2.35
AT1G05035	-4.46646	0.00377006	0.00993211	0.36	0.42	1.2	0	0.09	0
AT1G05055	0.177417	0.480853	0.595033	4.83	5.53	7.81	6.16	7.36	8.16
AT1G05060	-0.078363	0.640445	0.737337	10.05	9.11	11.09	10.03	9.85	10.38
AT1G05065	0.472306	0.221669	0.326412	2.69	3.07	3.13	3.46	5.17	4.42
AT1G05070	0.255503	0.163918	0.255097	12.51	14.03	10.8	16.53	15.56	15.12
AT1G05087	-0.612649	0.134678	0.217048	3.81	4.22	2.47	1.77	3.01	2.51
AT1G05090	-0.0889286	0.871433	0.913301	0.99	0.47	1.37	1.03	0.8	0.97
AT1G05100	1.66483	0.00141937	0.00411758	0.38	0.93	0.58	2.22	1.72	2.44
AT1G05120	0.0431963	0.826649	0.882204	8.33	9.03	6.43	9.35	7.94	8.68
AT1G05136	0.17474	0.798818	0.861714	7.93	8.15	2.76	10.56	5.68	6.33
AT1G05140	-1.16488	3.35268e-10	2.46448e-09	37.53	38.85	29.35	15.93	16.47	17.54
AT1G05150	0.0742897	0.634673	0.732497	21.04	20.16	16.62	21.52	21.44	21.45
AT1G05160	-0.0837143	0.687204	0.776136	4.68	5.81	5.26	4.68	4.89	6.17
AT1G05170	-0.437578	0.072272	0.129842	3.57	2.87	4.25	3.15	2.45	2.72
AT1G05180	-0.0747757	0.565167	0.673194	11.33	11.63	12.76	11.97	12.26	11.61
AT1G05190	-2.4509	9.98472e-43	4.51542e-41	237.45	256.15	344.72	49.98	56.04	55.77
AT1G05200	-0.933058	3.47513e-07	1.82808e-06	9.56	7.67	11.01	5.02	5.11	5.46
AT1G05205	0.780855	0.00383812	0.0100963	12.14	8.66	17.38	20.83	25.62	22.56
AT1G05210	0.471177	0.0858782	0.149418	3.89	3.14	4.72	6.05	5.95	5.19
AT1G05220	-0.624585	0.344806	0.46163	0.96	1.21	1.03	1.05	0.42	0.73
AT1G05230	-0.915342	2.66472e-08	1.60465e-07	4.79	4.58	4.77	2.46	2.92	2.54
AT1G05240	0.974932	0.654704	0.749492	0	0	0.11	0.07	0.15	0
AT1G05260	-0.847812	3.80681e-05	0.000149316	47.45	30.34	34.26	22.48	22.5	20.71
AT1G05270	-0.148344	0.325723	0.442162	12.61	13.57	12.31	11.3	12.2	13.25
AT1G05280	-1.2653	0.0162261	0.0361153	0.66	0.62	0.84	0.21	0.36	0.36
AT1G05300	-0.638815	0.0968307	0.16508	2.19	2.72	5.67	2.24	2.47	2.44
AT1G05310	-2.52781	0.00466487	0.0120021	2.63	2.89	0.14	0.38	0.29	0.38
AT1G05320	-0.2492	0.220895	0.325483	11.47	7.68	8.1	7.68	8.35	8.17
AT1G05330	3.383	0.127383	0.207246	0	0	0	0.14	0.44	0.29
AT1G05340	0.880781	0.0394196	0.0776215	17.03	11.35	4.36	21.68	21.35	20.86
AT1G05350	-0.0612012	0.688667	0.777098	9.5	9.65	11.41	10.03	9.74	11.18
AT1G05360	-0.198875	0.31656	0.43203	6.2	4.98	5.26	5.59	4.45	5.09
AT1G05370	-0.0150146	0.9729	0.982128	0.49	0.63	0.97	0.57	0.78	0.84
AT1G05380	-0.369853	0.185984	0.282876	14.16	15.47	7.78	9.76	10.01	10.98
AT1G05385	-1.69286	1.57079e-14	1.66102e-13	15.95	20.57	18.68	6.01	6.25	5.82
AT1G05400	-1.62453	0.00237269	0.00655015	1.73	1.63	2.02	0.81	0.74	0.29
AT1G05410	-0.290926	0.174497	0.268529	8.51	11.58	8.52	7.82	8.88	8.1
AT1G05420	1.40476	0.00211909	0.00591212	1.27	1.38	0.66	3.05	3.08	3.14
AT1G05430	-0.324375	0.0720675	0.129536	15.54	15.57	20.83	14.86	15.04	13.88
AT1G05440	1.53178	4.95178e-06	2.22529e-05	1.05	0.89	1.01	3.13	3.21	2.66
AT1G05450	1.06542	0.208001	0.309977	0.23	0.21	0.36	0.44	0.37	0.96
AT1G05460	0.775713	2.70568e-06	1.26588e-05	4.26	4.34	4.11	8.3	7.6	7.11
AT1G05470	-1.44814	2.34255e-05	9.49424e-05	3.9	5.08	2.31	1.35	1.66	1.39
AT1G05490	3.68963	2.09692e-33	6.33867e-32	0.39	0.23	0.63	5.36	5.74	5.78
AT1G05500	0.162814	0.30759	0.422611	12.14	12.62	10.57	15.31	13.61	12.95
AT1G05510	6.21173	5.41746e-22	9.31389e-21	0	0.07	0.34	10.99	11.72	9.78
AT1G05520	0.0384467	0.757618	0.830892	14.17	12.36	12.59	14.48	14.01	13.97
AT1G05530	-2.00954	0.00111152	0.00330666	1.04	1.04	1.11	0.3	0.18	0.36
AT1G05540	3.64605	5.61416e-21	9.1829e-20	0.43	0.35	0.82	7.79	6.77	6.58
AT1G05550	3.11038	0.031082	0.0633968	0.03	0	0.03	0.3	0.24	0.07
AT1G05560	0.144472	0.253308	0.362799	27.17	25.88	26.46	33.32	30.15	29.42
AT1G05570	-1.0262	0.000107134	0.000389504	17.02	11.78	8.38	6.57	6.35	6.4
AT1G05575	3.14387	7.02438e-34	2.18099e-32	3.87	2.56	4.12	32.16	30.75	35.32
AT1G05577	-1.25618	0.200755	0.301594	0.3	0.19	0.29	0.15	0.05	0.15
AT1G05590	0.0640591	0.722857	0.804025	8	7.39	6.6	8.79	7.61	7.92
AT1G05600	-0.289168	0.308648	0.423836	5.06	6.2	3.98	3.56	4.64	5.03
AT1G05610	-0.984833	0.284147	0.396955	0.28	0.35	0.13	0.13	0.14	0.13
AT1G05620	1.30222	1.26503e-12	1.15009e-11	7.94	8.26	10.85	21.68	22.47	26.26
AT1G05630	0.112733	0.523641	0.635906	4.71	4.27	3.77	5.21	4.56	4.8
AT1G05640	0.293491	0.445434	0.561149	1.49	3.27	1.93	3.51	2.98	2.24
AT1G05650	-1.04696	0.663887	0.757448	0.05	0	0.13	0.09	0	0
AT1G05660	-1.41646	0.00350822	0.00930012	1.63	1.35	1.52	0.51	0.33	0.93
AT1G05670	-0.260516	0.321511	0.43756	3.11	2.42	3.54	3.15	2.1	2.73
AT1G05675	2.08492	0.000108804	0.000395265	0.31	0.41	0.6	1.88	2.64	1.4
AT1G05680	1.87896	2.00879e-11	1.66066e-10	3.21	1.77	1.91	8.81	8.72	9.17
AT1G05690	-0.239155	0.567228	0.675086	0.93	1.35	0.93	0.76	1.26	0.87
AT1G05700	0.00965425	0.982874	0.988446	1.02	0.81	2.46	1.46	1.34	1.72
AT1G05710	2.23628	8.00736e-33	2.33715e-31	6.25	4.34	5.36	28.98	25.92	24.33
AT1G05720	0.75506	7.77681e-08	4.4345e-07	14.77	15.87	16.21	27.67	28.31	27.63
AT1G05730	0.76926	0.000626819	0.00196227	5.55	8.48	6.66	12.6	13.15	11.65
AT1G05740	-1.27471	0.415433	0.532479	0.14	0.27	0.54	0.28	0	0.14
AT1G05750	-0.405348	0.0407378	0.0798118	4.25	4.13	4.41	3.75	3.01	3.44
AT1G05760	0.419726	0.379305	0.497172	2.41	3.95	1.58	4.71	3.38	3.22
AT1G05770	-0.0281069	0.976198	0.984066	1.41	1.74	0.1	1.49	1.5	0.42
AT1G05780	0.436122	0.0357858	0.071556	4.35	4.64	5.66	7.18	7.04	6.71
AT1G05783	0.159666	0.801932	0.864059	0.81	0.68	0.6	0.79	1.06	0.61
AT1G05785	0.327819	0.229686	0.335476	2.52	2.22	3.07	3.74	3.86	2.75
AT1G05790	-0.574521	0.00551492	0.0139461	8.01	9.44	6.85	4.98	6.01	6.3
AT1G05800	8.04573	1.70363e-10	1.28237e-09	0	0	0	3.15	4.81	2.73
AT1G05805	-0.168055	0.240193	0.347737	10.53	9.84	9.42	9.41	9.19	9.43
AT1G05810	-1.43158	3.25003e-09	2.17014e-08	28.3	27.28	18.14	10.02	9.24	9.69
AT1G05820	-0.345947	0.3275	0.44389	0.89	0.74	1	0.59	0.94	0.65
AT1G05830	-0.622173	0.000275683	0.00092608	9.84	7.87	7.79	5.24	6.42	5.83
AT1G05835	1.23126	1.46288e-07	8.07406e-07	8.65	9.29	6.98	20.45	21.53	19.97
AT1G05840	-0.376839	0.232241	0.338452	11.68	14.52	6.29	8.39	9.17	9.05
AT1G05850	-0.473116	0.00779928	0.0189319	296.38	259.1	203.14	193.44	191.08	194.01
AT1G05860	0.330179	0.0955102	0.163175	5.48	4.83	4.53	6.6	6.09	7.02
AT1G05870	0.677493	0.00249597	0.00685493	14.27	8.47	12.51	18.51	19.02	21.89
AT1G05880	-1.02421	0.655978	0.750687	0	0	0.2	0.07	0.03	0
AT1G05890	-0.638273	0.023318	0.0493467	23.72	27.75	13.39	15.18	14.75	14.35
AT1G05894	0.348442	0.732066	0.811226	0.32	0.06	0.18	0.25	0.25	0.25
AT1G05900	-0.848828	0.000169583	0.000594904	4.08	3.42	3.84	2.16	2.39	2.09
AT1G05910	-0.00851884	0.954401	0.9719	5.93	5.54	6.3	6.14	6.84	5.67
AT1G05930	3.11345	0.297867	NA	0	0	0	0.26	0	0.07
AT1G05940	-0.0692057	0.622221	0.722315	17.54	19.05	17.59	19.68	17.49	17.48
AT1G05950	0.889221	2.43611e-06	1.14797e-05	3.45	3.87	3.69	6.41	7.87	7.3
AT1G05960	-0.790067	0.000302053	0.00100654	17.83	17.68	11.51	9.03	10.1	9.7
AT1G05970	0.650937	0.00770236	0.0187284	4.1	5.13	4.06	6.5	7.75	7.87
AT1G05990	-2.1646	0.0971427	0.165494	1.54	0.12	0.49	0.25	0.13	0.12
AT1G06000	0.854262	0.0272128	0.0565124	19.28	16.78	50.9	53.42	56.04	55.39
AT1G06010	0.728223	0.00462171	0.011903	6.15	5.5	9.9	12.84	12.29	12.46
AT1G06020	-0.728607	0.538135	0.649131	0.32	0.2	0.05	0.05	0.1	0.21
AT1G06030	3.00551	0.161004	0.251404	0.07	0	0	0.4	0.2	0
AT1G06040	0.509563	0.0649227	0.118585	22.07	12.76	28.27	32.55	30.7	31.17
AT1G06045	0.743656	0.000548202	0.00173602	40.18	27.01	37.67	58.58	58.52	67.99
AT1G06050	-0.236594	0.523107	0.635431	1.71	1.47	2.48	2.14	1.49	1.43
AT1G06060	-0.369632	0.0260783	0.0544281	12.43	11.57	11.77	9.15	9.38	10.73
AT1G06070	0.603345	0.000194429	0.000673804	7.01	6.74	7.22	10.23	10.94	12.48
AT1G06080	-0.208607	0.809485	0.869849	19.69	15.5	1.85	11.32	11.46	11.34
AT1G06090	-1.2514	0.0217903	0.0465527	5.43	4.1	1.04	1.79	1.24	1.69
AT1G06100	-2.95376	7.57598e-05	0.000282577	5.65	4.27	0.88	0.58	0.71	0.19
AT1G06110	-0.0662157	0.724148	0.805105	22.78	24.16	17.35	21.1	21.41	22.56
AT1G06120	-2.48333	0.00572161	0.014413	1.35	1.32	0.22	0.27	0.11	0.16
AT1G06130	0.105506	0.460772	0.576387	11.21	12.37	11.64	14.01	13.47	12.61
AT1G06135	6.8601	2.69117e-07	1.43414e-06	0	0	0	5.33	2.51	4.08
AT1G06137	3.60076	0.0942677	0.161305	0	0	0	0.95	0.24	0.48
AT1G06140	-0.112257	0.801727	0.863906	1	1.33	1.27	0.67	1.57	1.29
AT1G06143	-0.295151	0.413487	0.530728	2.12	2.67	3.13	2.76	2.57	1.48
AT1G06148	-2.7691	0.207677	0.309594	0.15	0	0.11	0	0.04	0
AT1G06150	-0.947687	5.73163e-08	3.31288e-07	13.2	16.51	12.8	7.75	7.94	7.67
AT1G06160	-4.06431	6.19273e-09	4.00562e-08	3.93	3.09	12.02	0.27	0.55	0.37
AT1G06170	-2.53048	0.266909	0.378161	0.11	0	0.2	0.05	0	0
AT1G06180	-0.68413	0.141466	0.225948	3.29	3.3	10.28	4.04	3.4	3.57
AT1G06190	-1.51686	5.81083e-26	1.25443e-24	49.11	50.34	54.82	19.56	16.73	20.69
AT1G06200	0.526779	8.93568e-06	3.86385e-05	18.96	18.08	18.82	27.29	29.65	28.11
AT1G06210	0.712946	5.12065e-05	0.000196802	11.86	9.22	12.94	18.26	20.13	20.39
AT1G06220	-0.125176	0.398417	0.516397	21.82	22.02	18	20.15	20.33	19.55
AT1G06230	-0.171877	0.329234	0.445764	19.02	20.8	15.68	16.29	18.86	17.04
AT1G06240	-0.623653	0.00217158	0.00604676	7.16	7.66	6.37	5.01	5.05	4.5
AT1G06250	-0.24524	0.638281	0.735586	1.65	2.62	1.98	2.37	0.7	2.53
AT1G06260	-0.427164	0.148922	0.235882	4.48	4.31	3.79	3.09	3.38	3.43
AT1G06270	0.757747	0.00353745	0.00937	2.53	2.33	2.26	4.15	4.36	4.2
AT1G06290	0.249839	0.0529574	0.0998688	20.22	19.27	18.14	25.65	24.13	22.69
AT1G06310	-1.09247	0.112964	0.187506	0.24	0.26	0.47	0.11	0.24	0.13
AT1G06320	-0.379003	0.862837	0.907524	0.22	0	0.32	0.43	0	0
AT1G06330	0.605736	0.652849	0.747854	0.17	0	0.41	0.08	0.5	0.33
AT1G06340	-3.13766	0.149536	0.236674	0.25	0.82	0	0.12	0	0
AT1G06350	4.18883	1.58091e-73	2.021e-71	1.64	1.54	2.29	34.18	38.45	32.77
AT1G06360	-1.37512	5.298e-13	4.98906e-12	22.32	19.81	27.29	9.05	8.76	10.43
AT1G06380	-0.50204	0.0615497	0.113301	8.76	6.36	11.22	6.74	6.8	6.05
AT1G06390	-0.34661	0.125098	0.204079	27.39	32.27	19.3	22.34	22.39	21.17
AT1G06400	0.219589	0.0815458	0.143088	28.47	28.34	28.02	35.32	32.08	37.04
AT1G06410	-0.114156	0.547374	0.657234	50.54	45.56	34.14	40.49	44.62	42.31
AT1G06420	3.08306	2.52725e-25	5.28138e-24	1.59	1.33	2.71	16.92	17.68	15.77
AT1G06430	-0.362471	0.140663	0.224902	23.42	26.17	14.77	17.69	17.94	17.51
AT1G06440	0.546625	0.0480908	0.0918873	2.24	2.06	3.01	3.64	3.99	3.63
AT1G06450	0.100595	0.659281	0.753488	7.51	7.43	10.87	9.93	9.87	9.41
AT1G06460	-1.32022	2.08535e-18	2.89031e-17	42.24	46.86	54.98	19.51	21.16	20.28
AT1G06470	-0.0723278	0.7205	0.802063	6.97	5.98	9.39	7.61	6.97	7.82
AT1G06475	1.1197	0.0316742	0.0644611	2.48	2.84	9.51	11.41	12.21	10.19
AT1G06490	0.146925	0.601854	0.704606	0.62	0.69	0.52	0.64	0.88	0.62
AT1G06500	0.473747	0.0125828	0.0288828	9.5	10.25	11.6	13.88	15.6	16.54
AT1G06510	-1.71153	3.19143e-15	3.54684e-14	15.31	19.24	15.22	5.6	5.71	4.79
AT1G06515	-0.192306	0.337712	0.454714	14.66	12.97	11	10.64	12.81	12.3
AT1G06520	3.41885	9.7972e-21	1.5788e-19	0.25	0.62	0.87	6.19	6.41	7.23
AT1G06530	-0.712499	1.00649e-07	5.6728e-07	41.34	45.37	44.98	29.83	27.49	27.69
AT1G06540	-0.690839	7.83696e-08	4.46102e-07	28.63	30.18	29.65	19.7	18.4	19.86
AT1G06550	0.523083	0.0173223	0.0382354	12.84	12	20.08	22.2	23.38	22.41
AT1G06560	-0.772389	1.07007e-05	4.58033e-05	5.83	6.11	5.5	3.87	3.24	3.7
AT1G06570	-0.349652	0.38205	0.499911	22.52	31.55	9.39	18.83	17.49	16.77
AT1G06580	0.286932	0.369901	0.487696	1.2	1.64	1.75	2.05	1.85	2.04
AT1G06590	0.0347824	0.864715	0.908632	2.07	1.65	1.7	1.81	1.81	2.23
AT1G06620	1.83026	2.92534e-23	5.469e-22	7.83	7.27	10.63	30.84	32.99	32.7
AT1G06630	0.226833	0.114967	0.190045	8.52	8.31	8.47	9.89	9.98	11.42
AT1G06640	-0.0161238	0.888701	0.925548	58.56	51.7	52.77	57.36	54.44	58.58
AT1G06645	-2.94095	7.54322e-28	1.78318e-26	15.22	14.18	11.27	2.14	1.92	1.54
AT1G06650	-0.296926	0.0374327	0.0742907	24.9	26.14	29.13	24.44	22.41	22.12
AT1G06660	1.6613	1.869e-07	1.01704e-06	1.01	0.86	1.76	4.44	4.12	3.54
AT1G06670	-0.349178	0.00781659	0.0189659	11.64	10.48	9.92	8.82	9	8.78
AT1G06680	-2.1214	3.22806e-99	8.58928e-97	674.1	705.74	717.74	166.83	177.07	165.78
AT1G06690	-1.42758	1.47702e-19	2.18761e-18	16.43	16.94	15.02	6.09	6.58	6.37
AT1G06700	-0.756511	0.0002199	0.000754986	45.4	50.27	33.07	25.42	26.78	28.62
AT1G06710	-0.322059	0.118634	0.194994	2.89	2.31	2.7	2.35	2.27	2.05
AT1G06720	-0.61756	0.000769673	0.00236345	9.4	8.83	6.93	5.63	6.25	5.49
AT1G06730	-0.370708	0.0334201	0.06748	7.24	6.57	7.14	5.12	5.74	6.26
AT1G06740	0.832169	0.00217992	0.00606629	1.66	1.71	1.66	3.05	2.7	3.72
AT1G06750	-0.470327	0.608422	0.710297	0.12	0.22	0.22	0.25	0.14	0.03
AT1G06760	-0.101983	0.599369	0.702595	202.96	222.68	150.48	184.1	200.54	184.49
AT1G06770	-0.195351	0.409818	0.527322	3.28	3.99	2.85	3.02	3.08	3.26
AT1G06780	-0.240584	0.258294	0.368235	7.27	5.65	5.34	4.82	5.2	6.31
AT1G06790	0.469099	0.0529187	0.0998137	5.23	5.15	8.53	9.11	9.53	8.94
AT1G06800	1.36151	8.55429e-22	1.46081e-20	8.91	8.15	9.74	24.88	23.91	23.93
AT1G06810	0.835329	0.769129	NA	0	0	0.12	0	0.12	0.12
AT1G06820	-0.943117	3.69851e-08	2.18633e-07	12.15	12.93	14.01	6.03	7.54	7.93
AT1G06830	-5.86989	1.4669e-12	1.32624e-11	11.83	9.58	18.78	0.18	0	0.54
AT1G06840	-0.210253	0.294782	0.408497	9.99	8.38	7.04	7.91	8.59	6.73
AT1G06850	-0.315666	0.11108	0.184834	9.08	9.29	8.53	6.65	7.77	8.44
AT1G06870	0.16352	0.318973	0.434675	11.09	9.29	9.72	11.35	11.25	13.01
AT1G06890	-0.0167533	0.89824	0.932131	23.11	25.92	27.72	26.5	27.6	26.1
AT1G06900	-0.533338	0.0167643	0.037165	17.96	18.93	11.78	12.32	11.74	11.62
AT1G06910	-0.0889526	0.713151	0.795934	2.42	2.18	2.63	2.51	2.39	2.29
AT1G06920	7.15261	2.27556e-08	1.38378e-07	0	0	0	2.18	1.96	2.5
AT1G06923	-0.948914	0.143766	0.228888	1.8	1.06	0.97	0.77	0.67	0.66
AT1G06925	-1.54567	0.633985	NA	0	0.32	0	0	0.11	0
AT1G06930	-0.834744	0.318811	0.434479	0.39	1.01	0.84	0.76	0.29	0.29
AT1G06950	-1.27447	9.65283e-15	1.03897e-13	58.87	57.35	44.54	23.73	22.7	23.94
AT1G06960	-0.125723	0.462851	0.578324	10.22	9.59	8.88	9.39	8.74	9.67
AT1G06970	1.52839	0.388069	0.506137	0.03	0	0.03	0.03	0.13	0.03
AT1G06980	-3.47336	4.41973e-09	2.90289e-08	6.85	4.24	3	0.29	0.48	0.57
AT1G07000	1.30817	9.17933e-12	7.83585e-11	8.23	5.63	8.38	18.66	19.37	20
AT1G07010	-0.350091	0.344764	0.461629	6.46	4.19	12.3	6.55	6.4	5.93
AT1G07020	0.533956	0.00710474	0.0174496	14.91	15.48	21.23	27.01	25.76	26.12
AT1G07025	2.79133	0.377239	NA	0	0	0	0.59	0	0.2
AT1G07030	-0.0100844	0.953038	0.97116	11.41	9.56	12.88	11.43	12.57	11.45
AT1G07040	-0.0629842	0.779518	0.847156	19.8	22.78	13.97	19.5	19.11	18.83
AT1G07050	-4.07764	1.81531e-28	4.43327e-27	11.27	8.46	13.34	0.47	0.59	1
AT1G07060	3.64308	0.0234439	0.0495948	0	0	0.05	0.24	0.29	0.15
AT1G07070	-0.47216	0.143342	0.228292	6.98	8.16	15.07	7.39	7.96	7.59
AT1G07080	1.25393	3.40645e-33	1.01365e-31	32.99	33.22	33.65	83.43	81.91	86.46
AT1G07090	0.722706	0.00704834	0.0173259	16.46	18.16	31.64	36.81	40.91	37.47
AT1G07110	-2.19177	6.31418e-11	4.98576e-10	49.27	46.77	19.67	9.31	8.67	8.93
AT1G07120	-0.493419	0.270239	0.381745	2.61	1.64	2.09	1.91	2.04	0.8
AT1G07130	0.712624	0.00102027	0.00305753	11.99	12.1	16.27	20.21	26.34	23.28
AT1G07135	3.90925	5.66031e-124	2.39861e-121	7.95	7.39	8.58	117.86	129.38	132.4
AT1G07140	-0.0542902	0.778023	0.846013	76.02	72.98	112.11	90.58	84.93	89.55
AT1G07150	1.24632	2.74131e-07	1.45781e-06	2.03	2.24	2.27	4.97	5.7	5.74
AT1G07160	1.23926	0.0692822	0.125277	0.26	0.15	0.61	1.14	0.68	0.72
AT1G07170	-0.229518	0.244629	0.352887	15.61	18.39	15.65	12.84	16.4	15.61
AT1G07175	-1.78701	0.231285	0.337381	0.09	0.26	0.54	0.09	0	0.18
AT1G07180	-0.991481	0.0523964	0.0989835	0.51	0.83	0.65	0.33	0.3	0.43
AT1G07200	-0.527053	0.0228339	0.0484791	12.7	12.76	8.02	8.19	8.19	8.25
AT1G07210	0.61182	0.000935026	0.0028257	19.61	19.52	27.08	39.21	33.44	34.1
AT1G07220	0.74998	0.000359365	0.00118033	4.03	4.96	5.9	8.89	8.01	9.57
AT1G07230	0.998336	3.30464e-05	0.000131103	18.37	17.52	10.61	33.97	32.36	32.16
AT1G07240	-0.472923	0.00169619	0.00484386	24.98	30.2	28.05	21.68	21.19	20.6
AT1G07250	0.0418162	0.829192	0.884011	21.48	25.48	17.8	24.15	23.66	22.87
AT1G07260	0.193607	0.632153	0.730536	2.94	3.86	8.73	5.91	6.25	6.52
AT1G07270	1.44262	0.00545548	0.0138128	0.34	0.16	0.33	0.67	1.06	0.64
AT1G07280	-0.608861	0.0154163	0.0345246	35.74	34.19	20.05	22.1	20.03	20.45
AT1G07290	-0.558465	0.210493	0.313038	2.08	0.74	1.54	0.97	1.24	0.9
AT1G07300	-0.542751	0.0733473	0.131352	3.41	2.72	3.71	2.31	2.2	2.62
AT1G07310	0.38487	0.0302527	0.061905	24.45	22.22	18.17	30.21	27.5	31.87
AT1G07320	-1.52368	1.37446e-35	4.56485e-34	231.82	264.12	271.87	94.89	91.37	96.13
AT1G07330	-1.07463	0.598019	0.701372	0.07	0.06	0	0.03	0.03	0
AT1G07350	0.963747	8.37355e-09	5.3493e-08	7.83	7.96	10.32	18.3	18.39	17.07
AT1G07360	0.18387	0.178412	0.273432	17.47	17.97	20.93	21.82	23.32	22.51
AT1G07370	0.828976	0.0261661	0.0545714	7.24	7.2	18.69	19.57	21.72	20.51
AT1G07380	0.184096	0.238769	0.346158	4.44	4.4	4.91	5.35	5.78	5.37
AT1G07390	0.395647	0.255436	0.365024	1.17	1.07	2.45	2.14	2.16	2.2
AT1G07400	3.43342	2.40088e-11	1.96915e-10	0.71	0.22	1.7	9.02	9.45	11.44
AT1G07410	-0.307023	0.396007	0.513913	2.11	2.37	3.32	1.93	2.75	1.99
AT1G07420	0.0100529	0.947492	0.967102	16.07	14.53	14.25	14.18	16.24	17.31
AT1G07430	2.67242	1.07047e-05	4.58089e-05	0.39	0.64	0.05	2.48	2.21	2.66
AT1G07440	-0.18581	0.484027	0.598282	21.5	27.13	42.93	28.05	30.1	26.7
AT1G07450	-2.24509	0.0446877	0.0863865	0.29	0.27	1.04	0.07	0.21	0.07
AT1G07470	-0.39235	0.0533213	0.100424	9.75	10.24	7.45	6.75	7.79	7.61
AT1G07473	-0.0473811	0.976239	0.984066	0.11	0.1	0.42	0.54	0.11	0
AT1G07476	0.856053	0.406772	0.52467	0.11	0.2	0.52	0.32	0.53	0.73
AT1G07480	-0.218454	0.231444	0.337526	8.11	8.6	7.44	7.02	8.39	6.56
AT1G07485	-2.20974	0.00907034	0.0216182	1.63	1.15	1.3	0.4	0.4	0.13
AT1G07490	-1.21862	0.0728627	0.130688	1.42	2.09	2.28	1.39	0.62	0.62
AT1G07500	2.20912	0.0116282	0.0268984	0.38	0.36	2.56	3.73	6.02	6.33
AT1G07510	0.978537	1.37363e-14	1.46131e-13	7.11	7.22	6.56	15.06	14.61	13.86
AT1G07520	0.959481	7.67322e-07	3.87865e-06	6.24	4.5	4.99	11.8	10.36	10.11
AT1G07530	0.70206	0.00111011	0.00330291	15.83	16.86	11.09	25.71	27.03	22.75
AT1G07540	3.37419	0.224236	0.329218	0	0	0	0.06	0	0.11
AT1G07550	-2.51103	9.73935e-07	4.84596e-06	1.01	0.95	0.7	0.2	0.2	0.1
AT1G07560	-1.19249	0.00141662	0.00411117	3.31	1.75	1.63	1.19	0.97	0.93
AT1G07570	1.07882	8.60131e-09	5.48867e-08	5.17	6.99	5.78	13.28	13.62	13.25
AT1G07590	0.386999	0.025487	0.0533594	18.86	14.13	20.02	22.34	25.36	25.4
AT1G07610	-1.0994	2.5581e-08	1.54451e-07	205.74	138.52	216.95	90.93	86.31	98.68
AT1G07615	-0.281807	0.181503	0.277258	7.87	8.01	8.01	5.49	7.66	7.63
AT1G07620	-0.55957	0.416772	0.533807	0.69	0.46	3	0.95	0.84	1.15
AT1G07630	0.867956	5.3385e-06	2.38829e-05	11.06	8.3	13.1	20.47	21.42	20.54
AT1G07640	-0.993991	4.35446e-06	1.97509e-05	8.38	10.65	12.47	5.16	6.36	5.19
AT1G07645	4.84434	1.97798e-10	1.48012e-09	0.2	0.19	0.1	6.25	5.01	3.67
AT1G07650	-0.571445	7.52709e-05	0.000280983	10.02	10.23	8.74	6.68	7.18	6.78
AT1G07660	0.947004	2.22626e-07	1.20178e-06	26.9	23.66	19.32	48.48	47.47	46.53
AT1G07670	0.924041	6.34005e-16	7.40201e-15	15.84	15.58	14.99	31.72	31.65	29.74
AT1G07690	-3.54244	0.0337389	0.0680039	0.41	0.16	0.4	0	0	0.08
AT1G07700	-0.32291	0.183271	0.279381	11.04	12	18.77	11.5	12.21	11.53
AT1G07705	0.0389789	0.789083	0.854305	6.73	6.16	7.43	7.66	7.25	7.15
AT1G07710	0.344457	0.535111	0.646513	0.42	0.57	0.98	1.27	0.69	0.68
AT1G07720	0.561485	0.00419124	0.0109148	30.52	21.28	20.48	37.76	36.85	38.07
AT1G07725	0.101141	0.653182	0.748161	7.4	9.73	6.82	10.12	8.1	9.02
AT1G07740	0.588364	0.0333152	0.0672947	1.16	1.47	1.37	2.17	2.12	2.07
AT1G07745	-0.707424	0.00767442	0.0186704	3.84	4.03	3.48	1.94	2.55	2.86
AT1G07750	1.0012	4.51885e-10	3.28687e-09	22.37	19.83	16.9	42.55	42.05	40.55
AT1G07770	-0.190533	0.340108	0.457187	86.06	92.79	137.09	96.06	97.59	98.27
AT1G07780	-0.804206	1.71683e-06	8.26036e-06	8.72	7.93	9.73	5.52	5.19	5.24
AT1G07790	0.757263	5.59446e-07	2.871e-06	39.68	39.2	49.58	72.62	78.55	78.08
AT1G07795	0.589159	0.600635	0.703597	0.37	0.23	0.24	0.6	0.61	0.12
AT1G07810	0.280185	0.103325	0.173942	17.46	16.43	12.8	20.36	20.09	19.58
AT1G07820	0.609986	2.8277e-07	1.50096e-06	68.9	67.79	78.41	115.21	118.69	112.89
AT1G07830	0.468124	0.00470095	0.0120854	12.17	14.84	15.33	20.47	21.13	20.38
AT1G07840	-0.285496	0.150089	0.237409	7.76	8.21	10.78	8.21	7.95	7.02
AT1G07850	3.33161	0.0215706	0.0461308	0	0.08	0	0.35	0.36	0.12
AT1G07870	1.93177	1.71694e-18	2.39274e-17	5.85	3.61	3.85	17.08	17.68	18.78
AT1G07880	-0.726951	0.0258693	0.0540707	2.43	3.51	4.37	1.92	2.24	2.42
AT1G07885	-1.18861	0.396514	0.514454	0.4	0	0.68	0.2	0.2	0.1
AT1G07890	0.851537	0.00254346	0.00697697	145.06	129.99	278.55	354.05	344.38	351.67
AT1G07900	1.33691	0.151709	0.239517	0.09	0.33	0.25	0.42	0.85	0.51
AT1G07901	-0.769762	0.0439582	0.0851155	30.56	23.79	19.11	17.52	15.06	12.96
AT1G07902	-0.379133	0.267738	0.379001	5.15	3.06	4.14	2.68	3.28	4.05
AT1G07910	-0.536895	0.000554775	0.00175538	3.81	3.51	3.26	2.6	2.61	2.5
AT1G07920	0.283254	0.199001	0.29947	112.4	99.86	174.37	169.98	167.09	158.27
AT1G07930	0.37666	0.00619027	0.015449	168.05	154.29	203.87	240.57	248.06	232.15
AT1G07940	0.443428	0.009505	0.0225158	105.75	90.79	137.14	159.14	158.92	160.16
AT1G07950	0.191699	0.443652	0.559713	11.74	10.2	18.17	15.75	15.12	17.38
AT1G07960	-0.0157871	0.936604	0.959627	13.9	12.09	18.71	15.95	15.63	15.01
AT1G07970	0.231879	0.205187	0.306582	6.32	7.05	5.43	7.44	8.09	7.84
AT1G07980	0.323735	0.252225	0.361655	5.69	8.49	11.61	10.56	10.81	12.72
AT1G07985	5.2734	6.28009e-56	4.39472e-54	0.97	2.14	0.62	50.69	49.86	53.13
AT1G07990	-0.178662	0.394174	0.512252	11.15	11.46	7.63	9.05	9.85	9.43
AT1G08000	0.017138	0.933898	0.957712	4.21	4.55	4.86	4.27	5.15	5.14
AT1G08005	-1.88288	0.641264	NA	0	0	0.44	0	0	0
AT1G08010	0.482949	0.00792387	0.0191875	9.54	8.52	7.92	13.62	13.56	11.2
AT1G08030	0.00723554	0.968732	0.980023	6.04	5.04	4.65	5.27	5.55	5.89
AT1G08035	-1.6299	0.355353	0.472517	0.11	0.11	0.43	0.11	0.11	0
AT1G08040	0.478209	0.00422364	0.0109879	7.15	8.45	7.08	11.89	10.81	10.75
AT1G08050	1.37425	1.27793e-08	8.01394e-08	1.6	1.79	2.34	5.63	5.21	4.87
AT1G08060	-0.0902528	0.727691	0.807998	3.92	4.07	2.3	3.45	3.42	3.39
AT1G08070	-0.655186	0.123205	0.201508	1.52	2.48	1.3	0.96	1.01	1.6
AT1G08080	1.79259	0.657095	NA	0	0	0	0.12	0	0
AT1G08090	0.915292	0.336844	0.453839	0.13	0.04	1.06	0.86	0.87	0.69
AT1G08110	0.188561	0.108952	0.181956	36.84	35.44	33.97	44.9	41.23	41.9
AT1G08120	-0.97426	0.383989	0.501846	0.58	0.55	0.28	0	0.38	0.38
AT1G08125	-0.160082	0.384885	0.502873	7.8	8.09	8.79	6.72	7.69	8.94
AT1G08130	-0.341395	0.0672782	0.122292	10.69	9.17	7.51	7.95	7.28	7.63
AT1G08160	-0.697413	0.0114665	0.026563	9.27	14.46	10.7	7.1	6.87	8.55
AT1G08165	0.391666	0.539389	0.650204	1.64	1.21	0.45	1.72	1.27	1.6
AT1G08170	5.55219	0.000185365	0.000645912	0	0	0	0.64	1.28	0.95
AT1G08180	0.67572	0.00256546	0.0070306	8.49	8	11.29	15.23	14.53	17.07
AT1G08190	-0.0766454	0.520408	0.633026	24.75	21.07	21.75	22.89	22.49	22.32
AT1G08200	0.421229	2.66954e-05	0.000107245	60.37	55.51	56.36	80.05	81.52	82.21
AT1G08210	-0.200914	0.325556	0.442013	7.52	9.73	7.13	6.95	8.21	7.33
AT1G08220	0.0661749	0.784952	0.851162	3.86	2.83	4.11	4.23	3.59	4.1
AT1G08230	-0.790397	3.4764e-06	1.60287e-05	8.07	8.17	8.11	4.35	5.37	5.17
AT1G08250	-0.528488	0.0404011	0.07922	12.8	8.15	14.45	9.47	8.96	7.4
AT1G08260	0.312537	0.0764041	0.135689	3.54	2.42	3.24	4.03	4.2	3.82
AT1G08270	0.467131	0.0986007	0.167483	5.17	4.02	5.58	5.61	8.65	7.28
AT1G08280	-0.441966	0.0705572	0.127241	8.68	8.87	14.14	8.34	7.6	8.66
AT1G08290	1.98401	3.54464e-05	0.000139752	0.42	0.28	1.15	2.67	2.46	2.58
AT1G08300	-0.520427	0.0619008	0.113837	1.98	1.42	1.95	1.32	1.48	1.13
AT1G08310	0.729989	0.0454145	0.0874985	1.63	2.28	1.19	2.58	3.33	3.07
AT1G08315	0.242386	0.210434	0.31297	11.41	11.47	10.22	12.46	15.13	13.83
AT1G08320	-0.232414	0.371618	0.489403	3.76	2.63	2.1	2.51	2.44	2.69
AT1G08340	-1.83043	2.683e-06	1.25603e-05	5.34	4.3	2.51	1.2	1.31	1.1
AT1G08350	0.436822	0.0298389	0.061216	4.92	3.67	5.42	6.72	6.59	6.68
AT1G08360	0.143373	0.45814	0.573881	103.16	102.62	156.11	142.86	138.93	139.54
AT1G08370	0.282548	0.0369263	0.0735022	13.15	12.03	12.5	15.57	15.86	17.01
AT1G08380	-1.94585	1.17043e-71	1.39495e-69	391.29	416.81	443.38	116.9	114.31	112.15
AT1G08390	0.112982	0.741003	0.818199	3.68	2.21	2.81	3.03	3.22	3.67
AT1G08400	-0.382113	0.112391	0.186729	3.72	2.69	3.57	2.75	2.38	2.94
AT1G08410	-0.0627281	0.738764	0.816878	6.01	5.81	7.65	6.29	7.2	6.19
AT1G08420	-0.335293	0.0408984	0.0800853	14.9	13.73	11.46	10.6	12.12	10.9
AT1G08430	0.647769	0.000179752	0.000627693	17.07	12.77	12.63	23.01	23.85	23.41
AT1G08450	-0.665462	9.2739e-07	4.62846e-06	13.98	13.43	15.93	9.83	9.85	9.17
AT1G08460	0.179465	0.40114	0.519102	13.69	12.07	8.84	13.25	14.52	13.7
AT1G08465	0.657769	0.002933	0.00793333	3.04	4.32	4.81	6.38	6.81	7.11
AT1G08470	-0.00169453	0.991023	0.993846	11.59	10.7	11.43	11.83	11.28	12.47
AT1G08480	0.592829	0.00396652	0.0103839	36.74	36.45	56.73	65.86	71.75	68.93
AT1G08490	-1.04914	8.46381e-14	8.4366e-13	18.4	20.73	19.52	10.13	10.05	9.81
AT1G08500	1.58397	5.14318e-10	3.71383e-09	8.01	7.34	4.55	19.7	22.21	21.25
AT1G08510	-0.600615	0.0117541	0.0271631	51.11	45.51	28.79	28.88	28.93	29.85
AT1G08520	-2.04376	1.84927e-31	5.12932e-30	55.2	65.69	47.94	14.93	14.22	14.26
AT1G08530	-0.629618	0.00342111	0.00909554	7.08	6.59	7.86	5.05	5.6	4.04
AT1G08540	-2.04675	8.37523e-59	6.54097e-57	33.92	31.46	35.06	8.44	9.13	8.12
AT1G08550	-1.49788	2.85026e-12	2.51922e-11	42.6	46.54	29.72	14.95	14.63	15.05
AT1G08560	1.25041	6.08702e-18	8.15511e-17	20.11	21.48	24.76	52.13	57.4	57.27
AT1G08570	-0.58799	0.0379881	0.0752754	40.85	36.98	19.9	23.33	23.03	22.6
AT1G08580	-0.297904	0.319664	0.435331	17.77	16.25	34.32	20.96	19.07	18.42
AT1G08590	-0.51073	0.0548499	0.10293	6.11	5.73	3.67	3.34	3.93	4.26
AT1G08600	0.238228	0.155314	0.244178	5.34	4.67	3.95	5.86	5.81	5.74
AT1G08610	-0.524883	0.109938	0.183187	7.45	6.16	3.72	3.44	5.13	4.19
AT1G08620	0.332663	0.0187608	0.0409992	7.02	6.66	6.01	8.34	9.19	8.7
AT1G08630	-1.73678	0.00606006	0.0151704	8.87	5.76	0.88	1.89	1.64	1.41
AT1G08640	-1.01564	8.58345e-11	6.68534e-10	29.49	27.51	37.12	15.8	16.77	16.54
AT1G08645	0.175713	0.373456	0.491166	14.15	15.29	14.06	16.86	18.8	16.33
AT1G08650	0.0840306	0.616508	0.717102	14.05	15.63	15.55	14.96	17.46	18.28
AT1G08660	-0.220521	0.11467	0.189677	17.6	18.03	16.84	16.39	16.67	14.57
AT1G08670	-1.27482	0.0240718	0.0507175	2.37	1.76	1.99	1.54	0.78	0.35
AT1G08680	-0.244329	0.276441	0.388611	8.72	9.45	6.14	6.39	7.92	7.45
AT1G08700	0.737565	4.65847e-07	2.41504e-06	14.35	15.89	17.73	27.76	27.95	28.83
AT1G08710	-0.175029	0.427729	0.54464	5.74	6.61	5.96	4.88	5.87	6.43
AT1G08720	0.136481	0.495337	0.609463	7.57	8.78	5.97	8.73	8.3	8.99
AT1G08730	-0.445045	0.523534	0.635815	0.15	0.04	0.18	0.11	0.09	0.09
AT1G08750	-0.0853037	0.703936	0.789319	5.54	4.07	4.14	5.33	4.07	4.29
AT1G08760	-0.118652	0.546247	0.656363	7.84	8.83	6.31	7.6	7.53	7.31
AT1G08770	0.218239	0.229736	0.335506	16.61	19.61	16.4	21.4	20.6	22.83
AT1G08780	0.111801	0.53949	0.650293	10.52	12.85	13.7	13.96	14.54	13.87
AT1G08800	-0.538515	4.90918e-05	0.000189055	10.25	9.15	9.25	7.01	6.98	6.87
AT1G08810	-3.39593	4.6909e-28	1.124e-26	11.21	10.57	11.16	0.7	1.2	1.4
AT1G08820	0.062134	0.645215	0.741373	11.92	13	11.94	12.89	13.9	13.92
AT1G08830	0.537675	0.0127736	0.0292474	109.66	82.55	64.7	134.3	132.87	127.4
AT1G08840	0.462636	0.0033025	0.00881912	5.59	4.77	4.29	7.26	7.18	6.89
AT1G08845	-0.16751	0.581782	0.687118	2.34	2.21	2.45	2.2	2.73	1.65
AT1G08860	6.03133	1.2615e-11	1.06078e-10	0.05	0.02	0	1.54	1.58	1.54
AT1G08880	-0.00850021	0.946539	0.966602	69.22	68.34	81.86	75.01	78.49	76.85
AT1G08890	-1.83379	1.01387e-06	5.02825e-06	9.89	9.81	3.88	2.07	2.55	2.4
AT1G08900	-3.21782	1.21219e-17	1.59509e-16	7.5	8.19	4.03	0.97	0.56	0.72
AT1G08910	1.53701	1.645e-30	4.39235e-29	5.54	5.66	5.74	18.23	16.04	17.71
AT1G08920	1.05426	0.00140505	0.00408225	6.68	5.44	2.64	11.04	11.02	10.43
AT1G08930	0.232883	0.157734	0.247272	48.66	46.27	36.22	54.52	52.81	55.85
AT1G08940	0.736579	0.0134992	0.0307122	5.49	3.41	7.62	9.19	10.07	9.68
AT1G08960	-0.305478	0.115469	0.190723	5.44	4.74	5.18	4.4	3.96	4.76
AT1G08970	0.3837	0.00807279	0.0195151	22.17	18.11	22.62	30.02	27.85	28.74
AT1G08980	-0.814492	0.0058776	0.0147653	49.81	63.66	28.7	29.2	28.4	28.37
AT1G08990	-1.25	0.00304716	0.00820718	6.97	5.32	2.3	2.54	1.97	1.99
AT1G09000	0.276142	0.232054	0.338265	1.93	1.54	1.61	2.17	2.21	2.12
AT1G09010	-0.690135	0.00877574	0.0210036	27.33	28.17	15.32	16.37	15.6	14.61
AT1G09020	0.0545726	0.652621	0.747668	12.01	10.98	11.82	12.51	13.39	12.29
AT1G09040	-0.268238	0.283646	0.396401	1.78	1.94	1.76	1.46	1.86	1.5
AT1G09050	0.174608	0.575076	0.681484	1.69	1.76	1.11	2.11	1.45	1.89
AT1G09060	0.509458	0.000746135	0.00229971	9.65	9.78	8.1	13.46	13.73	14.27
AT1G09070	3.38166	9.10222e-205	2.08286e-201	46.07	41.28	49.69	497.42	497.7	512.99
AT1G09080	-0.718178	0.673807	0.765593	0	0.15	0.15	0	0.15	0.04
AT1G09090	-0.461681	0.118303	0.194589	4.78	2.42	3.39	2.63	3.05	2.42
AT1G09100	0.0022598	0.987459	0.991184	11.58	12.33	13.67	13.2	12.78	13.8
AT1G09130	-1.07548	1.44773e-16	1.76685e-15	56.89	62.87	55.56	28.34	30.39	29.33
AT1G09140	0.408462	0.0289917	0.0596975	16.37	14.93	22.78	24.8	25.77	25.1
AT1G09150	0.290196	0.0651131	0.118866	11.63	13.53	14.07	16.87	18.3	15.55
AT1G09155	-2.27129	0.00435967	0.0112994	1.56	1.05	0.71	0.44	0.22	0.07
AT1G09157	4.12112	0.0366122	0.0729598	0	0	0	0.46	0.58	0.12
AT1G09160	0.228449	0.104112	0.174971	12.14	10.83	13.18	14.19	14.95	15.58
AT1G09170	-2.67645	2.10701e-10	1.57205e-09	0.95	0.78	0.76	0.13	0.14	0.14
AT1G09176	-2.23677	0.124128	0.20283	1.14	1.07	0.27	0	0.56	0
AT1G09180	2.37458	0.000119043	0.000429325	0.86	0.81	0.21	4.81	2.53	2.92
AT1G09190	0.0142805	0.95618	0.972733	3.78	3.92	3.56	3.75	4.59	3.68
AT1G09195	-0.723732	0.00565532	0.0142659	4.17	3.8	3.11	2.82	2.46	1.83
AT1G09200	0.971512	0.000279769	0.000938154	65.85	62.82	122.95	169.57	172.12	177.46
AT1G09210	0.924308	3.94767e-06	1.80381e-05	20.42	18.44	29.8	46.37	46.94	43.96
AT1G09220	0.158453	0.712451	0.795385	2.18	1.6	1.05	2.43	1.67	1.6
AT1G09230	-0.427314	0.114111	0.188952	5.36	4.1	7.64	4.43	3.91	5.04
AT1G09240	-2.96503	0.000609124	0.00191254	1.81	0.41	3.61	0.35	0.21	0.21
AT1G09250	-1.20836	5.6005e-06	2.49915e-05	26.06	24.86	16.81	9.8	8.56	12.71
AT1G09270	-0.144765	0.341946	0.459046	24.63	19.64	19.55	21.4	19.61	19.99
AT1G09280	-0.338842	0.169029	0.261715	10.56	14.62	8.48	9.49	9.3	9.48
AT1G09290	-0.0316344	0.873089	0.914533	7.17	7.59	5.91	7.39	7.2	6.82
AT1G09300	-0.0649616	0.697007	0.783841	4.18	4.43	3.89	4.27	4.14	4.24
AT1G09310	-0.408204	0.375215	0.493168	421.87	298.65	1318.14	553.48	539.24	513.87
AT1G09320	-0.386956	0.112415	0.186743	5.29	5.82	3.91	4.02	4.06	4.09
AT1G09330	0.0700413	0.57882	0.684751	17.08	15.83	18	18.77	19.06	18.62
AT1G09340	-3.21876	2.79925e-158	2.78501e-155	180.93	180.71	204.99	22.85	21.3	20.14
AT1G09350	-0.0635588	0.980994	NA	0.06	0	0.05	0.11	0	0
AT1G09370	0.937319	0.691084	0.779053	0	0.29	0	0	0.3	0.3
AT1G09380	2.10034	5.32628e-05	0.000203883	0.47	0.8	0.14	2.02	2.12	2.27
AT1G09390	0.592693	0.00206779	0.00578381	5.05	4.12	5.03	6.77	7.82	8.01
AT1G09400	0.591094	0.383713	0.501552	0.22	0.61	1.03	1.16	1.28	0.53
AT1G09410	0.0862773	0.814643	0.873591	1.07	1.38	1.11	1.26	1.18	1.56
AT1G09415	-0.406527	0.141523	0.225961	15.21	19.89	23.8	17.73	17.28	11.95
AT1G09420	-0.22539	0.258999	0.369103	10.31	8.65	7.03	7.62	7.93	7.96
AT1G09430	-0.86695	2.09881e-08	1.28141e-07	44.54	44.01	36.08	25.7	23.58	23.06
AT1G09440	0.43124	0.0153297	0.0343609	4.81	4.71	5.46	6.94	7.62	6.78
AT1G09450	1.31061	9.29996e-07	4.64045e-06	0.73	0.8	0.91	2.18	2	2.2
AT1G09460	0.274465	0.356834	0.474118	7.82	11.93	6.04	11.4	11.62	10.13
AT1G09470	0.71672	0.0364322	0.0726654	2.07	2.11	4.42	5.32	4.59	4.97
AT1G09480	-1.71454	4.38394e-05	0.00017029	1.39	1.76	1.4	0.54	0.61	0.32
AT1G09490	-0.350433	0.0309631	0.0631881	13.78	16.65	15.34	12.77	12.68	12.55
AT1G09500	-1.86829	0.0228263	0.0484719	1.72	4.38	0.28	0.47	0.75	0.65
AT1G09520	0.335229	0.0545492	0.10245	12.62	13.79	13.44	19.17	17.01	17
AT1G09530	-2.06879	8.96601e-17	1.11143e-15	14.17	14.1	9.12	2.76	3.43	3.26
AT1G09540	-1.44201	0.00431491	0.0111961	2.19	1.58	1.02	0.55	0.55	0.76
AT1G09560	0.219455	0.241612	0.349438	117.38	84.33	79.38	114.27	116.96	114.6
AT1G09570	0.0651737	0.847218	0.896545	48.29	49.66	19.57	45.08	42.54	43.09
AT1G09575	1.31158	4.10768e-06	1.87094e-05	2.29	2.8	1.62	6.2	6.42	5.06
AT1G09580	0.848026	0.000191501	0.000664762	4.82	4.75	6.6	8.74	11.16	10.84
AT1G09590	0.0730438	0.793476	0.857641	94.49	84.52	177.7	136.01	127.3	131.22
AT1G09600	0.265579	0.48978	0.604073	0.56	0.73	0.61	0.71	0.96	0.76
AT1G09610	-0.318238	0.521075	0.633467	1.38	1.38	2.73	1.35	1.27	2.02
AT1G09620	-0.728038	0.000767632	0.00235845	63.73	65.39	41.47	35.39	37.26	36.56
AT1G09630	0.210959	0.261406	0.371675	13.77	11.25	16.31	16.02	16.46	17.96
AT1G09640	0.00312547	0.98312	0.988574	80.9	82.82	107.03	96.3	93.12	96.99
AT1G09645	0.424137	0.0171705	0.0379699	10.91	12.43	10.18	16.24	14.72	16.67
AT1G09650	2.30607	2.97682e-06	1.3865e-05	0.29	0.59	0.23	1.74	1.99	2.11
AT1G09660	-0.586464	3.51291e-05	0.000138668	13.05	12.47	15.06	9.56	9.44	9.54
AT1G09680	0.53003	0.152836	0.240947	1.7	1.88	1.12	1.85	2.97	2.37
AT1G09690	0.500453	0.0201	0.0434487	172.25	167.35	276.05	316.45	307.28	293.68
AT1G09700	0.421391	0.0341373	0.0687342	5.6	6.91	5.22	8.84	8.15	8.17
AT1G09710	-0.591113	0.0450194	0.0868982	4.59	4.82	2.71	3.22	2.59	2.73
AT1G09730	-0.107798	0.579274	0.685075	7.87	6.57	5.28	6.41	6.35	6.6
AT1G09740	0.0463112	0.807422	0.868325	29.36	21.41	20.74	27.83	24.7	25.49
AT1G09750	-3.27059	2.91824e-53	1.86531e-51	101.76	114.41	81.42	10.48	12.7	9.5
AT1G09760	0.0926369	0.555144	0.664386	17.1	18.62	21.25	23.16	19.3	21.73
AT1G09770	-0.269261	0.0676428	0.122886	52.23	64.85	55.48	48.57	52.18	50.88
AT1G09780	-0.0573203	0.84052	0.89189	71.6	65.81	139.85	93.06	95.25	91.81
AT1G09790	2.79394	0.266537	NA	0	0	0	0.04	0.04	0.08
AT1G09794	0.187898	0.634744	0.732516	2.28	1.43	3.64	2.66	3.18	2.96
AT1G09795	-0.730536	3.50143e-07	1.84064e-06	36.09	37.9	31.83	23.55	22.51	21.45
AT1G09800	0.336183	0.240702	0.348298	1.56	1.29	2.28	2.5	2.21	2.11
AT1G09810	-0.271912	0.30619	0.421016	4.25	3.05	5.64	3.94	3.92	3.42
AT1G09812	-1.61148	0.0284146	0.0586568	0.72	1.15	3.24	0.84	0.28	0.63
AT1G09815	0.345507	0.0265844	0.0553179	22.23	20.95	25.24	29.72	31.68	30.41
AT1G09820	0.869541	0.000537048	0.00170448	2.55	2.31	3.66	5.55	5.33	5.54
AT1G09830	-0.520799	0.000768471	0.00236039	16.78	14.81	18.1	13.07	12.37	11.12
AT1G09840	-0.190031	0.135564	0.218198	12.69	13.93	13.81	12.48	12.04	12.97
AT1G09850	0.181767	0.181055	0.276722	14.59	14.61	13.55	17.23	17.14	16.92
AT1G09860	0.199105	0.648497	0.744211	1.31	1.85	1.88	2.35	2.51	1.28
AT1G09870	0.478981	0.000626281	0.00196103	12.15	10.33	10.69	15.64	16.61	16.59
AT1G09880	-0.396624	0.555151	0.664386	0.15	0.26	0.18	0.15	0.11	0.23
AT1G09890	-1.57043	0.026713	0.0555502	0.74	0.84	0.22	0.31	0.23	0.11
AT1G09900	-0.966307	7.20765e-06	3.16205e-05	17.76	15.3	12.04	7.84	8.42	8.16
AT1G09910	0.230589	0.211021	0.31368	7.13	7.38	5.56	8.79	8.09	8.05
AT1G09920	0.186914	0.279578	0.391877	11.69	10.46	13.44	12.53	15.19	15.03
AT1G09930	4.01122	1.96562e-05	8.05937e-05	0.04	0	0.11	0.93	0.98	0.5
AT1G09932	2.63065	3.32688e-13	3.18121e-12	1.56	0.72	2.39	9.86	9.84	10.62
AT1G09940	0.701308	0.0203101	0.0438324	20.66	23.71	10.6	33	30.76	31.23
AT1G09950	5.88771	8.06757e-31	2.17701e-29	0.15	0.36	0.22	14.3	14.43	17.4
AT1G09960	1.49712	1.20274e-14	1.28429e-13	4.15	4.48	3.26	12.44	11.5	11.59
AT1G09970	1.13864	6.19186e-19	8.87771e-18	68.46	68.53	58.86	149.06	155.62	151.68
AT1G09980	-0.0403242	0.759516	0.832241	8.55	8.66	8	8.46	8.86	8.62
AT1G09995	-0.120076	0.679315	0.770038	6.58	4.25	4.46	4.82	4.3	5.72
AT1G10000	0.403034	0.424996	0.542125	1	0.79	0.73	1.2	1.13	1.19
AT1G10010	-1.88288	0.641264	NA	0	0	0.07	0	0	0
AT1G10020	-0.16862	0.580803	0.686352	17.43	17.58	8.49	15.05	13.2	12.83
AT1G10030	0.186303	0.370209	0.488018	7.02	6.09	8.28	9.79	8.37	7.52
AT1G10040	0.606991	0.0631738	0.11589	1.37	1.56	1.28	1.96	2.98	1.85
AT1G10050	-0.185863	0.426809	0.543832	3.46	2.55	2.62	3.14	2.36	2.52
AT1G10060	-2.20687	3.15625e-07	1.668e-06	7.48	6.34	2.45	1.17	1.43	1.14
AT1G10070	-4.44415	7.75989e-15	8.41163e-14	40.61	34.1	6.29	1.62	1.01	1.33
AT1G10090	-1.26702	1.18753e-07	6.62788e-07	9.8	8.35	5.81	3.62	3.28	3.64
AT1G10095	0.00767173	0.979642	0.986508	1.8	1.75	1.1	1.59	1.63	1.73
AT1G10110	-0.993973	0.26636	0.377593	0.3	0.7	0.78	0.36	0.51	0.07
AT1G10120	-0.289464	0.152528	0.240594	9.68	11.33	8.08	8.1	8.1	9.03
AT1G10130	-0.221566	0.0697184	0.125923	6.17	5.7	5.83	5.59	5.06	5.39
AT1G10140	-0.91886	0.01086	0.025322	21.41	22.21	9.23	9.74	8.81	11.15
AT1G10150	-0.702568	0.00642646	0.0159653	14.33	13.61	8.75	8.86	7.45	7.59
AT1G10155	-0.786545	0.0133499	0.0304177	9.03	8.87	4.53	4.99	3.97	4.83
AT1G10170	0.253759	0.137751	0.221095	15.6	16.46	12.73	19.79	17.1	19.67
AT1G10180	0.734602	1.17362e-06	5.76308e-06	6.85	7.93	7.84	13.17	12.65	13.99
AT1G10200	0.0375609	0.706903	0.791509	78.62	72.68	76.75	82.1	83.56	81.68
AT1G10210	-0.407207	0.0818308	0.143467	5.23	5.57	4.22	3.93	4.15	3.92
AT1G10220	-0.912636	0.409838	0.527322	0.17	1.04	0.24	0.41	0.08	0.33
AT1G10225	-1.69368	0.0399926	0.0786088	2.65	1.09	1.75	0.16	0.82	0.81
AT1G10230	1.36274	2.52401e-06	1.18646e-05	12.78	9.64	20.43	39.13	38.21	38.65
AT1G10240	0.160427	0.439205	0.555721	3.46	2.91	3.71	4.12	3.57	4.21
AT1G10270	0.485964	0.00889455	0.0212572	6.34	4.63	6.24	8.88	8.37	8.16
AT1G10280	0.637515	0.00927469	0.022041	2.16	1.82	2.07	3.17	3.61	3.16
AT1G10290	-0.111631	0.29511	0.40884	16.28	15.44	17.04	15.74	15.4	16.53
AT1G10300	-0.584671	0.378614	0.496602	0.68	0.23	1.23	0.47	0.59	0.43
AT1G10310	-0.0537546	0.798256	0.861302	7.47	7.76	10.67	8.77	7.83	9.73
AT1G10320	-0.243547	0.149295	0.236342	5.3	4.52	5.22	4.17	4.42	4.82
AT1G10330	-0.221762	0.596818	0.700287	1.24	1.36	2.07	1.22	1.48	1.53
AT1G10340	1.03958	0.00935061	0.0221984	1.01	0.87	1.94	2.1	3.21	2.96
AT1G10350	0.633022	4.58893e-05	0.000177619	7.81	7.92	7.53	12.55	13.06	12.53
AT1G10360	-1.78347	5.55106e-19	7.97895e-18	18.55	21.51	19.24	5.31	6.71	6.22
AT1G10370	2.89891	1.79727e-07	9.80612e-07	1.79	2.01	9.9	33.63	39.35	33.91
AT1G10380	-0.846022	0.00140098	0.00407301	4.95	6.98	5.32	3.78	3.22	3.18
AT1G10385	-2.96312	0.115374	0.190608	0.07	0.17	0.03	0	0.04	0
AT1G10390	-0.0421659	0.699835	0.78594	20.55	20.36	19.74	21.27	21.03	19.99
AT1G10395	-0.169829	0.715461	0.797734	30.6	28.49	9.78	23.25	16.01	25.79
AT1G10400	-0.705083	0.483909	0.598233	0.31	0.12	2.12	0.3	0.67	0.66
AT1G10410	0.717775	0.000716189	0.00221677	11.81	11.13	18.01	24.74	22.6	23.64
AT1G10417	-0.019834	0.974816	0.983237	0.39	0.29	0.52	0.3	0.72	0.24
AT1G10430	-0.091087	0.557581	0.666551	12.42	13.7	12.82	12.86	13.87	11.95
AT1G10450	-0.576546	0.0150982	0.0339218	8.2	8.9	5.4	5.44	4.99	5.58
AT1G10455	-1.02864	0.669442	0.762093	0	0.21	0.64	0	0.44	0
AT1G10460	-0.975183	0.0812505	0.142679	1.22	1.22	1.03	0.6	0.45	0.82
AT1G10470	-0.689923	0.000625291	0.001959	31.44	21.52	32.77	20.5	18.65	16.83
AT1G10480	0.113076	0.788591	0.853974	2.08	1.79	1	1.55	1.87	2.15
AT1G10490	-0.790031	9.94078e-10	6.98204e-09	8.7	8.34	9.15	5.48	5.57	4.96
AT1G10500	-0.359657	0.00604209	0.0151303	33.58	35.27	36.46	27.99	28.1	30.68
AT1G10510	-1.33822	1.06638e-16	1.31123e-15	15.35	16.66	18.59	7.15	7.74	6.25
AT1G10520	0.445397	0.241967	0.349841	0.52	0.65	0.97	0.96	1.08	1.04
AT1G10522	-1.35371	3.61318e-06	1.66058e-05	14.81	14.97	28.24	8.03	7.09	8.77
AT1G10530	1.01139	0.0129919	0.0296937	1.42	1.02	1.52	2.28	3.2	2.93
AT1G10540	3.46863	1.2985e-16	1.58812e-15	0.48	0.12	0.55	5.29	4.07	4.03
AT1G10550	0.287058	0.54215	0.652673	5.45	4.22	1.33	4.42	4.56	5.27
AT1G10560	0.698453	0.0640891	0.117279	1.46	1.19	0.68	1.78	2.03	1.93
AT1G10570	-0.439006	0.0458631	0.0882365	9.71	7.31	12.24	7.09	8.31	7.33
AT1G10580	0.0113433	0.945364	0.965881	15.34	18.44	18.83	18.72	20.4	16.96
AT1G10585	0.530558	0.52058	0.633108	0.14	0.45	0.59	0.67	0.27	0.87
AT1G10590	-0.204601	0.0889409	0.153905	68.09	73.34	74.66	63.25	64.84	70.21
AT1G10600	-0.375779	0.0849493	0.14796	8.99	11.52	10.21	6.74	8.62	9.71
AT1G10610	-1.40151	0.000199866	0.000690969	3.42	4.48	2.28	1.13	1.81	1.16
AT1G10620	2.3774	0.551756	NA	0	0	0	0.09	0	0
AT1G10630	0.589634	0.00317191	0.00850812	31.82	26.91	44.24	55.3	53.34	54.59
AT1G10640	0.909092	0.000253689	0.000858465	2.1	3.09	2.32	5.29	5.12	4.55
AT1G10650	1.28324	2.09643e-11	1.73062e-10	5.83	5.31	7.2	14.58	14.63	17.87
AT1G10657	-0.110674	0.809001	0.869574	1.28	1.32	3.16	1.85	1.98	1.79
AT1G10660	-0.0233079	0.875229	0.916031	15.93	18.61	16.58	18.46	16.66	18.12
AT1G10670	0.456009	1.89509e-06	9.06468e-06	73.07	69.42	74.32	104.22	108.38	101.65
AT1G10680	2.15832	0.359702	0.477025	0	0.02	0	0.05	0.04	0
AT1G10690	2.45749	9.51968e-18	1.25991e-16	2.84	1.86	2.83	13.25	14.45	15.9
AT1G10700	0.19921	0.276237	0.388371	9.74	12.99	13.17	14.44	14.93	14.25
AT1G10710	3.20439	0.02453	0.0515855	0	0.12	0	0.25	0.13	0.84
AT1G10720	-0.459111	0.00412097	0.0107464	13.86	14.49	13.48	11.36	10.91	9.91
AT1G10730	-0.0549958	0.789702	0.854813	5.24	4.4	4.96	4.18	5.52	5.15
AT1G10740	-0.0165595	0.94916	0.968329	12.72	12.32	7.18	10.72	11	12.05
AT1G10747	-2.55314	0.189079	0.286935	0.59	0.37	0.19	0	0	0.19
AT1G10750	-0.987331	0.0197399	0.0428199	0.74	1.52	1.05	0.67	0.45	0.65
AT1G10760	-0.248332	0.234499	0.341178	43.89	56.79	35.73	39.78	41.58	40.52
AT1G10770	0.824117	0.100653	0.170144	1.07	2.12	0.93	2.51	2.54	2.72
AT1G10780	0.542647	0.174146	0.268097	1.44	2.11	4.26	4.06	3.63	4.29
AT1G10790	-0.627003	0.350086	0.467035	0.9	0.36	0.86	0.5	0.32	0.63
AT1G10800	-3.83226	0.0104994	0.0245763	1.24	1.88	0.12	0.12	0	0.12
AT1G10810	-0.901938	0.118093	0.194314	0.68	1.33	1.41	0.83	0.78	0.33
AT1G10820	-0.120565	0.443357	0.559558	6.44	5.75	5.78	5.72	6.18	5.57
AT1G10830	-1.24246	3.99567e-13	3.79705e-12	14.69	16.99	16.72	7.77	7.02	6.85
AT1G10840	-0.258018	0.0792583	0.139793	40.57	46.23	37.89	35.24	36.86	38.33
AT1G10850	1.07927	1.00108e-07	5.64645e-07	7.74	7.45	11.29	21.39	18.63	19
AT1G10865	-0.0169309	0.915274	0.944284	11.43	11.52	12.64	11.61	12.83	12.75
AT1G10870	-0.136047	0.334763	0.451635	4.69	4.29	4.47	4.54	4.15	4.24
AT1G10890	-0.34586	0.0226009	0.0480737	24.16	22.9	30.19	20.46	21.5	22.18
AT1G10900	-0.646575	6.70657e-05	0.000252371	5.74	5.26	6.15	3.49	3.99	4.09
AT1G10910	-1.34975	5.02949e-10	3.63518e-09	15.67	13.23	10.23	5.77	4.81	5.67
AT1G10920	-0.238508	0.297596	0.411698	2.4	2.29	2.81	2.01	2.31	2.39
AT1G10930	-0.529246	0.00623318	0.0155358	3.66	3.4	4.08	2.33	3.23	2.59
AT1G10940	-0.189886	0.0983028	0.167097	23.65	21.7	24.09	21.17	21.77	21.37
AT1G10950	-0.116716	0.436038	0.55276	41.65	41.99	33.58	38.41	37.96	38.11
AT1G10960	-0.864692	0.0272693	0.0566092	150.43	144.38	429.46	144.26	133.22	139.61
AT1G10970	1.2626	1.81755e-07	9.90967e-07	2.87	3.97	4.51	9.38	10.73	8.69
AT1G10980	5.91235	1.1486e-10	8.81401e-10	0	0	0.11	2.64	2.44	1.83
AT1G10990	0.774076	0.0648667	0.118503	3.11	4.04	9.34	9.21	9.6	10.86
AT1G11000	-0.598642	0.0230378	0.0488305	4.76	4.57	3.2	3.58	2.47	2.72
AT1G11020	0.627251	0.000327707	0.00108355	8.88	7.61	8.15	14.39	13.66	12.14
AT1G11040	-1.95688	0.421943	0.539136	0.1	0	0.09	0	0.05	0
AT1G11050	2.01478	3.32461e-42	1.48298e-40	5.71	5.27	5.16	22.64	23.24	23.08
AT1G11060	-0.109078	0.649484	0.74497	5.08	4.79	3.11	4.14	4.31	4.3
AT1G11070	-1.96742	0.0128414	0.029385	0.7	0.66	0.12	0.14	0.1	0.17
AT1G11080	0.367403	0.382509	0.500321	0.5	1.07	0.82	1.1	0.82	1.34
AT1G11090	0.817131	0.0152176	0.0341397	4.86	8.58	11.89	17.03	17.01	13.11
AT1G11100	0.695292	0.0102655	0.0241003	1	1	0.71	1.66	1.59	1.39
AT1G11112	-0.517468	0.467402	0.582833	1.2	1.13	1.02	1.17	0.39	0.91
AT1G11120	1.14151	8.97933e-07	4.4932e-06	1.74	2.05	2.04	4.47	4.59	4.54
AT1G11125	2.46804	3.34105e-10	2.45673e-09	0.77	1.54	0.99	7.31	5.26	6.88
AT1G11130	0.714893	0.000632807	0.00198011	7.52	6.89	4.87	11.05	11.47	10.99
AT1G11160	-0.444583	0.162911	0.253787	0.91	0.56	0.72	0.58	0.54	0.57
AT1G11170	1.37625	1.52432e-07	8.39294e-07	1.04	0.84	0.85	2.65	2.52	2.3
AT1G11180	-0.289768	0.151532	0.239287	8.62	6.64	6.96	5.49	6.84	6.87
AT1G11190	-1.83558	0.03733	0.074119	4.12	2.79	0.11	0.66	0.81	0.62
AT1G11200	0.518898	0.0199057	0.0431019	5.78	5.33	8.05	10.07	10.44	8.43
AT1G11210	1.87171	2.93934e-33	8.78081e-32	10.69	9.14	10.32	40.13	36.42	39.98
AT1G11220	1.51433	8.04032e-07	4.04989e-06	1.27	1.86	1.89	4.53	5.45	5.2
AT1G11240	-0.244653	0.268463	0.379845	8.31	9.4	13.31	9.48	8.38	9.76
AT1G11250	-0.0365523	0.98909	NA	0	0	0.12	0.06	0	0.06
AT1G11260	-2.69538	0.00513358	0.0130931	164.1	159.08	11.65	19.42	17.67	18.06
AT1G11270	-0.115079	0.697244	0.783992	0.94	1.1	1.29	0.87	1.4	0.97
AT1G11280	-0.584813	0.00252549	0.00693184	12.22	10.38	8.73	7.49	7.83	6.77
AT1G11290	-0.545968	0.102477	0.172679	3.38	4.43	2.37	2.24	3.09	2.07
AT1G11300	0.255459	0.411046	0.528514	1.31	1.12	1.1	1.64	1.2	1.61
AT1G11303	-1.6858	6.33018e-11	4.99667e-10	3.99	3.49	4.13	1.18	1.07	1.56
AT1G11310	-0.753401	1.52882e-08	9.48335e-08	42.14	43.46	38.41	27.49	26.02	24.34
AT1G11320	-0.559519	0.0756824	0.134721	2.59	3.39	2.9	2.53	1.56	2.29
AT1G11330	0.68681	0.0090306	0.021538	6.58	5.15	10.41	13.18	12.62	11.7
AT1G11340	-6.26328	3.31492e-10	2.4383e-09	2.92	2.37	0.86	0.03	0.06	0
AT1G11350	-2.87527	8.60687e-34	2.65791e-32	18.72	14.69	12.04	2.24	2.31	2
AT1G11360	-0.159131	0.41165	0.528971	23.32	23.67	16.95	20.38	20.35	19.94
AT1G11362	-0.849398	0.585344	0.690351	0	0.27	0.67	0.14	0.14	0.27
AT1G11370	4.69903	1.05163e-09	7.3659e-09	0	0.03	0.12	1.54	1.46	1.17
AT1G11380	-0.713735	0.00263302	0.00719765	9.41	11.14	7.38	6.22	5.85	6
AT1G11390	-0.128679	0.433666	0.550241	7.33	7.59	8.47	6.82	8.09	7.7
AT1G11400	-0.200627	0.467655	0.583116	8.28	10.82	5.8	6.62	8.5	7.9
AT1G11410	-0.474003	0.0354639	0.0710364	6.04	5.4	4.22	4.05	3.5	4.37
AT1G11420	1.58504	1.43617e-08	8.94253e-08	1.26	1.42	2.15	4.89	4.81	5.6
AT1G11430	-1.58222	4.01967e-24	7.88192e-23	49.98	59.73	64.15	19.36	20.53	21.5
AT1G11440	-0.706165	0.00119092	0.00351638	10.06	11.48	9.52	5.76	7.44	6.97
AT1G11450	-3.28797	9.12201e-20	1.37238e-18	4.9	6.88	4.78	0.47	0.73	0.6
AT1G11460	-2.7836	0.000434902	0.00140643	0.72	0.61	0.46	0.12	0.04	0.12
AT1G11470	2.79738	0.366583	NA	0	0	0	0	0.21	0.21
AT1G11475	0.00696289	0.965656	0.978051	16.62	17.55	20.7	18.01	19.72	20.52
AT1G11480	0.061242	0.713745	0.796203	30.55	31.68	24.15	30.78	32.81	31.86
AT1G11490	0.491935	0.84412	0.894662	0.12	0	0	0.12	0	0.06
AT1G11500	-0.80028	0.426069	0.543101	0.3	0.75	0.38	0.39	0.1	0.39
AT1G11510	1.80684	0.654444	NA	0	0	0	0	0.17	0
AT1G11530	-1.28975	1.63366e-05	6.7858e-05	33.13	32.29	17.36	12.85	12.51	10.56
AT1G11540	0.827312	0.113335	0.18793	0.92	0.56	2.33	2.48	2.34	2.26
AT1G11545	-3.10041	5.6985e-29	1.42981e-27	37.88	29.44	22.45	3.98	4.28	2.82
AT1G11560	0.522144	0.834796	0.887999	0	0.16	0	0.17	0.08	0
AT1G11570	-0.164462	0.865359	0.908986	0.32	0.9	0.3	0.82	0.21	0.41
AT1G11580	0.825949	0.001139	0.00337833	45.84	44.12	82.83	107.74	105.89	108.73
AT1G11590	-0.765889	0.704926	0.790146	0	0	0.23	0.05	0.05	0.05
AT1G11591	0.583023	0.0166911	0.0370242	5.6	6.78	7.44	10.93	10.02	10.47
AT1G11600	1.69508	2.03509e-12	1.81839e-11	5.48	8.22	5.06	21.58	20.23	22.71
AT1G11610	5.11697	0.00124539	0.00366206	0	0	0	0.4	0.2	0.2
AT1G11630	0.251568	0.211259	0.313932	6.71	5.99	6.94	8.23	7.31	9.15
AT1G11650	-0.459492	5.84051e-06	2.59865e-05	94.7	98.73	95.81	74.47	71.87	76.14
AT1G11655	-1.11553	0.225447	0.330699	2.09	1.66	1.39	1.1	0	1.41
AT1G11660	-0.0602334	0.627949	0.727154	12.68	13.12	12.51	12.82	12.81	13.23
AT1G11670	2.30818	6.66658e-33	1.95579e-31	14.9	10.92	9.72	64.35	61.98	59.76
AT1G11680	0.906259	2.70647e-20	4.24193e-19	44.35	42.39	45.26	85.37	88.87	87.17
AT1G11700	0.288004	0.159524	0.249544	14.46	12.57	18.67	18.43	21.24	19.16
AT1G11710	-0.651587	0.0738145	0.132023	2.3	1.48	2.95	1.2	1.44	1.87
AT1G11720	-0.382117	0.0574981	0.107031	12.37	13.72	9.21	9.42	9.36	9.93
AT1G11730	-0.721823	0.177592	0.272375	0.54	0.51	0.95	0.37	0.28	0.62
AT1G11740	-4.64093	5.95078e-10	4.27406e-09	2.06	1.59	0.67	0.05	0.08	0.05
AT1G11750	-1.13577	3.14059e-18	4.30853e-17	44.98	49.82	51.15	23.31	24.68	22.24
AT1G11755	-0.0803807	0.667866	0.760716	6.74	5.75	7.25	6.27	6.51	6.93
AT1G11760	0.211796	0.425305	0.542376	5.75	4.76	5.36	5.16	7.8	6.44
AT1G11770	0.705733	0.75104	0.825975	0	0	0.16	0	0.11	0.17
AT1G11780	-0.643582	0.00745472	0.0182036	6.57	6.03	9.46	5.46	4.55	4.87
AT1G11785	0.447598	0.600567	0.703597	0.16	0.3	0.47	0.47	0.4	0.47
AT1G11790	-0.433309	0.0391722	0.0772489	6.2	5.23	8	4.64	5	5.53
AT1G11800	-0.0326699	0.867411	0.910388	5.31	5.59	5.97	5.84	6.18	5.41
AT1G11810	-1.49966	0.00421026	0.0109593	1.64	1.69	2.39	0.91	0.38	0.84
AT1G11820	-1.12616	6.10445e-07	3.11874e-06	36.32	33.02	22.53	15.22	15.76	13.6
AT1G11840	-1.09106	0.000554021	0.00175324	50.75	58.41	121.07	39.35	37.56	36.74
AT1G11850	-0.810034	0.0347414	0.0697541	5.97	10.38	15.83	5.95	6.23	7.19
AT1G11860	-2.23823	1.25665e-94	2.71281e-92	415.73	416.47	381.92	91.21	89.82	91.21
AT1G11870	-1.09387	4.85936e-10	3.52222e-09	12.47	13.64	11.3	6.79	5.72	6.05
AT1G11880	0.134011	0.634812	0.732528	2.62	3.3	2.05	2.77	3.2	3.31
AT1G11890	0.45107	0.00760796	0.0185343	11.86	11.96	15.77	19.79	18.68	18.66
AT1G11900	-0.399051	0.246503	0.355035	2.2	2.57	2.98	2.53	1.66	2.02
AT1G11905	0.661819	0.000239309	0.000814171	8.36	7.12	7.52	12.84	11.7	13.88
AT1G11910	-0.0471218	0.684315	0.773994	144.29	132.93	123.76	137.59	134.48	138.39
AT1G11915	-0.1137	0.859306	0.904734	0.53	0.43	0.76	0.64	0.39	0.64
AT1G11920	-2.94533	0.117433	0.193465	0.13	0.06	0.31	0	0	0.06
AT1G11925	4.1137	0.0369167	0.0734897	0	0	0	0.49	0.12	0.62
AT1G11930	-0.344462	0.0144618	0.0326747	27.06	29.22	26.08	23.78	21.47	23.41
AT1G11940	0.793838	0.00234096	0.00647115	2.33	2.45	3.57	5	5.81	4.46
AT1G11950	-0.544371	0.0553491	0.103705	4.1	3.32	2.23	2.23	2.18	2.59
AT1G11960	2.15827	9.58441e-45	4.68633e-43	4.65	4	3.87	18.32	19.8	20.92
AT1G11990	-1.88288	0.641264	NA	0	0	0.06	0	0	0
AT1G12000	0.263827	0.0547232	0.102751	29.53	25.54	33.67	36.8	38.56	37.04
AT1G12010	0.115194	0.642314	0.738922	4.45	3.77	5.78	5.45	4.89	5.66
AT1G12020	-1.52127	3.46927e-11	2.80125e-10	6.37	7.4	6.46	2.72	2.38	2.36
AT1G12030	-0.260371	0.748341	0.823718	0.33	0.15	1.05	0.43	0.43	0.48
AT1G12040	-1.38742	0.000155772	0.000549838	10.69	7.62	4.06	2.95	2.76	3.35
AT1G12050	0.750161	1.43547e-07	7.93233e-07	11.43	11.33	14.16	21.99	21.95	21.64
AT1G12060	-0.0413178	0.914991	0.944135	2.43	2.96	4.46	2.67	3.59	3.85
AT1G12064	3.22742	0.00110174	0.00328142	0	0.32	0.33	2.32	1.51	2.65
AT1G12070	-3.70037	0.00777425	0.0188832	0.18	0.85	0.4	0.06	0.06	0
AT1G12080	-3.26364	5.99482e-18	8.03629e-17	125.76	109.84	43.87	9.02	10.76	11.13
AT1G12090	-2.47713	5.21818e-45	2.58458e-43	375.65	404.56	545.87	86.8	79.35	85.16
AT1G12100	-3.0526	0.044426	0.0859196	0.16	1.2	1.07	0.16	0	0.16
AT1G12110	-0.797614	2.24769e-07	1.21221e-06	87.99	73.47	104.03	55.59	51.44	54.02
AT1G12120	-0.51013	0.0220232	0.0469891	28.34	32.71	20.01	20.49	19.61	20.29
AT1G12130	4.60246	2.38475e-09	1.61164e-08	0.09	0.08	0.04	2.22	1.31	1.8
AT1G12140	-0.39205	0.00833751	0.0200786	14.64	12.38	12.27	10.31	10.5	10.84
AT1G12150	-0.918237	0.07273	0.130511	1.58	1.04	1.24	0.65	0.38	1.12
AT1G12160	0.787621	0.000199068	0.000688421	3.02	3.14	3.4	6.24	5.31	5.89
AT1G12180	7.71194	2.69838e-09	1.81342e-08	0	0	0	5.39	2.98	7.18
AT1G12200	2.89623	5.20193e-40	2.12944e-38	8.98	12.26	15.93	94.4	95.42	102.55
AT1G12210	0.360006	0.224712	0.329832	1.46	1.55	2.55	2.23	2.71	2.6
AT1G12211	0.42457	0.124588	0.203393	1.54	1.86	2.32	2.24	2.91	2.97
AT1G12220	-1.11265	2.3144e-06	1.09468e-05	3.86	3.36	3.62	2.05	1.82	1.43
AT1G12230	-0.463989	0.00593849	0.014897	39.34	38.23	29.56	27.62	27.47	27.15
AT1G12240	-0.689032	0.0212605	0.0455528	39.59	39.92	18.82	21	21.69	22.08
AT1G12244	-0.493057	0.0383718	0.0759307	6.06	6.81	7.48	5.7	5.03	4.55
AT1G12250	-2.02164	1.47941e-16	1.80358e-15	32.72	28.99	19.4	6.66	6.9	7.61
AT1G12260	1.09545	0.0159892	0.0356435	1.6	1.64	0.47	3.01	2.52	2.91
AT1G12270	-0.197812	0.141036	0.225403	23.45	22.42	21.43	19.07	21.43	21.54
AT1G12280	-0.96292	0.00015718	0.000554285	2.55	2.56	2.88	1.51	1.27	1.54
AT1G12290	0.182155	0.595349	0.698958	1.52	1.15	0.77	1.17	1.35	1.61
AT1G12300	0.206557	0.407883	0.525776	2.17	2.49	1.84	2.51	2.75	2.66
AT1G12310	0.116452	0.339352	0.456465	40.24	38.36	44.37	47.72	48.02	45.07
AT1G12320	-0.0147244	0.900893	0.934206	17.71	17.36	19.65	19.25	18.55	19.43
AT1G12330	-0.0543088	0.829769	0.88438	16.58	15.54	9.74	13.63	15.99	13.1
AT1G12340	-1.43486	0.327331	0.443731	0.56	0.42	0.43	0	0.55	0
AT1G12350	-0.541477	0.00282578	0.00767415	9.18	8.01	9	6.24	5.62	7.14
AT1G12360	-0.282573	0.176383	0.270974	14.1	15.61	10.15	11.21	11.4	12.14
AT1G12370	1.14761	0.00215321	0.00599998	1.19	1.27	2.77	4.17	3.41	4.62
AT1G12380	1.70158	8.46498e-14	8.4366e-13	2.35	2.49	3.21	7.58	10.35	9.74
AT1G12390	0.119362	0.489219	0.603591	9.36	10.72	10.46	12.13	10.93	12.05
AT1G12400	0.618765	0.0515027	0.0975367	5.93	5.5	11.19	12.49	13.24	10.84
AT1G12410	-0.991314	9.01752e-20	1.35845e-18	76.51	78.62	80.01	39.71	43.21	42.14
AT1G12420	0.854618	4.13768e-05	0.000161354	2.84	2.8	2.39	4.98	5.42	4.97
AT1G12430	0.0051994	0.975104	0.983399	10.09	10.17	8.58	9.05	10.45	11.12
AT1G12440	-0.859513	0.00722165	0.0177158	80.63	88.07	37.44	39.46	37.98	43.33
AT1G12450	0.0359165	0.917691	0.94584	6.03	7.11	2.98	5.75	5.56	6.26
AT1G12460	-0.877524	0.000827309	0.00252384	10.91	9.12	6	5.13	4.64	5.23
AT1G12470	-0.066834	0.65153	0.74668	8.5	8.45	7.36	7.71	8.68	8.16
AT1G12480	-0.937577	0.00176369	0.00501847	4.1	4.85	3.07	2.25	2.12	2.29
AT1G12490	2.83533	0.0518463	0.0980899	0.09	0.09	0	0.55	0.18	0.64
AT1G12500	-1.10347	8.34128e-10	5.91856e-09	24.71	22.2	23.11	11.38	9.58	13.48
AT1G12520	-0.997477	0.00437243	0.0113299	75.44	48.98	26.34	25.85	25.18	28.97
AT1G12530	-0.0845153	0.746609	0.822315	5.87	8.37	10.54	7.8	9.12	7.79
AT1G12540	4.11698	0.025577	0.0535088	0	0	0	0.23	0.23	0.3
AT1G12550	0.922154	0.000168759	0.000592459	4.13	3.45	5.32	9.06	7.81	8.91
AT1G12560	-1.70312	1.20241e-06	5.89431e-06	10.61	6.67	5.52	2.3	2.12	2.98
AT1G12570	-1.8112	0.00227437	0.00630079	1.34	1.14	0.52	0.31	0.44	0.16
AT1G12580	-0.127908	0.535328	0.646706	17.27	19.89	13.05	16.13	16.28	16.33
AT1G12600	0.993291	0.224107	0.32913	0.07	0.2	0.2	0.21	0.24	0.55
AT1G12610	11.7274	6.39108e-23	1.16998e-21	0	0	0	60	57.44	53.79
AT1G12620	0.140218	0.632256	0.730593	3.68	4.19	2.3	4.01	3.74	4.15
AT1G12630	0.819891	0.540481	0.650972	0.45	0.21	0.11	0	0.66	0.77
AT1G12640	-0.292616	0.100114	0.169395	13.46	17.43	13.98	13.11	12.96	12.75
AT1G12650	-0.212255	0.364867	0.48232	9.08	8.6	12.75	10.97	8.81	7.91
AT1G12663	-0.0619488	0.987442	NA	0	0	0.18	0	0	0.18
AT1G12672	-1.66979	0.410686	0.528199	0.65	0.49	0	0.38	0	0
AT1G12680	0.271559	0.166357	0.258341	8.07	7.97	5.89	9.78	8.92	9.33
AT1G12700	-0.571016	0.114266	0.189172	2.14	2.59	1.34	1.4	1.65	1.29
AT1G12710	0.235599	0.274148	0.385862	5.79	4.54	6.23	6.29	7.25	7.02
AT1G12730	-0.49103	0.114584	0.189577	3.88	5.07	2.51	3.01	2.92	2.72
AT1G12740	-0.769438	0.0104692	0.0245254	6.36	3.77	4.38	3.24	2.25	3.49
AT1G12750	-0.98318	5.68444e-06	2.53209e-05	6.19	8.31	8.96	3.94	3.98	4.63
AT1G12760	-0.13631	0.445424	0.561149	29.48	24.95	21.55	26.69	23.75	22.67
AT1G12770	-1.15094	5.23799e-18	7.05064e-17	27.32	28.34	32.01	14.4	13.87	13.44
AT1G12775	0.366805	0.243037	0.351144	2.24	2.43	1.54	2.66	3.17	2.66
AT1G12780	0.04971	0.8674	0.910388	40.91	53.11	23.43	42.67	43.28	43.36
AT1G12790	-0.368217	0.222647	0.327368	2.5	3.67	2.32	2.24	2.3	2.44
AT1G12800	-1.19354	2.49901e-12	2.21819e-11	39.14	38.18	51.29	20.35	21.31	17.67
AT1G12805	5.74929	9.33779e-05	0.000342925	0.18	0	3.13	60.45	60.09	64.6
AT1G12810	0.632681	6.05686e-05	0.000229697	19.33	20.18	19.59	36.55	30.81	29.54
AT1G12820	-0.119218	0.384583	0.502537	19.82	20.56	21.87	18.53	20.35	21.7
AT1G12830	0.311962	0.186421	0.283408	11.09	11.51	17.26	16.2	18.65	17.36
AT1G12840	0.210656	0.106786	0.1789	38.16	33.19	42.98	47.66	46.4	45.53
AT1G12845	1.08177	0.000763042	0.00234624	4.19	6.42	9.17	16.37	14.33	13.54
AT1G12850	-0.283207	0.0572678	0.106628	26.16	23.45	26.58	22.1	19.59	24.45
AT1G12855	-4.28482	0.00406408	0.0106135	0.54	0.44	0.32	0	0	0.07
AT1G12860	-1.23776	5.9653e-11	4.72005e-10	15.63	15.99	13.61	7.78	6.48	6.04
AT1G12880	1.37578	0.00219689	0.00610831	1.52	2.7	6.14	8.69	9.91	9.69
AT1G12890	6.30259	1.87386e-23	3.535e-22	0.14	0.27	0.4	21.42	22.72	23.85
AT1G12900	-2.12292	1.44108e-41	6.23367e-40	440.92	439.88	343.86	101	97.07	99.7
AT1G12910	0.143236	0.633175	0.731173	27.69	37.98	17.32	32.02	35.04	30.41
AT1G12920	-0.354865	0.00430454	0.011173	71.19	72.35	64.29	56.04	57.73	58.2
AT1G12930	-0.202375	0.295543	0.409353	4.87	5.49	4.15	4.78	3.9	4.68
AT1G12940	-1.90615	0.284404	0.397193	0	0.08	0.39	0.09	0.04	0
AT1G12950	3.19005	2.60568e-72	3.17158e-70	2.05	1.81	1.9	19.01	17.93	18.58
AT1G12970	0.0351219	0.861219	0.906207	5.22	5.32	5.37	6.54	5.06	5.62
AT1G12980	0.399436	0.698959	0.785395	0.24	0.15	0.23	0.32	0.4	0.16
AT1G12990	0.724477	0.00295549	0.00798472	7.69	9.55	5.54	13.31	12.95	13.69
AT1G13000	-0.516577	0.00178736	0.00507697	7.52	7.61	7.74	4.97	5.97	5.96
AT1G13020	0.36848	0.0371398	0.073844	9.87	11.01	13.97	15.63	16.78	15.1
AT1G13030	0.172791	0.365627	0.483147	3.47	4.04	3.73	4.71	4.31	4.38
AT1G13040	-0.661577	0.0209338	0.0449706	4.35	2.54	3.77	2.47	2.41	2.22
AT1G13050	-0.00910757	0.981256	0.987618	1.7	1.46	2.93	2.4	2.37	1.61
AT1G13060	0.380231	0.00472089	0.0121298	35.95	34.21	43.31	52.8	49.84	53.26
AT1G13080	-1.04603	0.0059622	0.0149483	16.3	13.11	5.71	6.57	5.37	6.11
AT1G13090	0.200086	0.20581	0.307351	20.6	20.13	16.93	22.93	23.82	23.35
AT1G13100	-2.00183	1.62715e-12	1.46475e-11	8.55	5.54	8.19	1.75	1.93	2.18
AT1G13110	-2.25751	2.42826e-59	1.94286e-57	64.07	55.36	67.4	13.15	14.45	13.64
AT1G13120	-0.2861	0.0705427	0.127233	7.81	6.47	7.82	6.25	6.04	6.83
AT1G13130	-1.00495	0.343613	0.460518	0.76	0.92	0	0.33	0.33	0.24
AT1G13140	-0.499807	0.394231	0.512252	1.05	1.13	0.55	0.97	0.72	0.36
AT1G13143	-1.28127	0.0550531	0.103258	1.34	1.82	1.85	0.87	0.73	0.58
AT1G13150	-0.188722	0.723744	0.804695	0.92	0.82	0.78	1.16	0.69	0.48
AT1G13160	-0.489718	0.00215892	0.00601518	9.59	9.14	11.86	7.56	7.57	7.87
AT1G13170	-0.0625247	0.637082	0.73461	11.82	11.86	12.18	13.13	11.55	11.62
AT1G13180	0.274627	0.137747	0.221095	3.78	4.67	4.67	5.57	5.42	5.81
AT1G13190	0.213143	0.383696	0.501552	18.83	21.63	12.19	21.65	21.07	22.07
AT1G13195	0.915523	4.88637e-06	2.19762e-05	4.27	4.57	4.32	7.91	9.7	8.65
AT1G13200	-2.49435	0.461077	NA	0	0.15	0.07	0	0	0
AT1G13210	1.22889	1.2557e-12	1.14251e-11	11.91	10.3	8.44	26.19	24.66	25.14
AT1G13220	0.0333524	0.815213	0.873994	5.94	6.25	6.4	7.05	6.58	6.49
AT1G13230	2.78699	0.000646904	0.00202063	0.05	0.37	0.05	0.9	1.58	0.95
AT1G13245	-2.8619	3.00695e-22	5.25252e-21	42.27	65.16	38.06	6.02	7.85	7.39
AT1G13250	0.565088	0.000270816	0.000911602	10.29	10.75	10.99	16.51	17.58	16.02
AT1G13260	0.00465942	0.979322	0.986322	25.09	18.23	22.48	21.03	22.77	25.83
AT1G13270	-1.64314	4.65512e-24	9.089e-23	36.85	42.79	48.54	15.3	14.59	13.48
AT1G13280	2.17003	9.52723e-32	2.66518e-30	16.66	17.23	24.63	90.71	89.98	97.2
AT1G13290	5.65608	0.000126067	0.000452759	0	0	0	0.47	0.96	0.54
AT1G13300	-2.47466	1.98368e-14	2.08223e-13	17.88	10.75	24.97	3.47	3.66	3
AT1G13310	1.51217	0.376417	0.494406	0.05	0.04	0	0.14	0.05	0.09
AT1G13320	-0.298849	0.0327136	0.0662112	18.32	17.4	15.51	15.24	13.93	14.88
AT1G13330	1.61862	4.3851e-12	3.83433e-11	2.02	2.55	3.04	9.28	7.41	8.04
AT1G13340	2.08304	1.5235e-14	1.61325e-13	3.19	2.47	2.08	13.87	9.78	11.01
AT1G13350	-0.555431	0.00028792	0.000963508	10.42	10.37	9.09	7.27	6.73	7.51
AT1G13360	0.471052	0.00011077	0.000401659	30.69	31.23	31.63	46.42	43.49	47.2
AT1G13370	0.766713	0.615994	0.716651	0	0.11	0.33	0.11	0.45	0.22
AT1G13380	0.185878	0.431605	0.548233	20.49	31.07	19.84	27.12	28.16	30.95
AT1G13390	0.486344	0.013304	0.0303344	10.94	14.12	14.45	16.92	19.57	22.06
AT1G13400	4.64754	2.0535e-12	1.83341e-11	0	0.3	0.12	4.03	3.31	4.22
AT1G13410	-0.0603769	0.816423	0.874881	2.29	2.23	2.64	2.23	2.46	2.56
AT1G13420	-0.968429	0.00106636	0.00318432	7.59	6.8	11.3	4.68	3.7	5.46
AT1G13430	0.749155	0.0191371	0.0417219	5.71	3.59	8.06	8.68	11.1	10.91
AT1G13440	-0.511268	0.0647702	0.118366	237.7	243.99	479.72	234.22	243.02	232.31
AT1G13450	-0.682378	0.0149393	0.033601	17.79	18.81	9.92	9.35	10.5	10.92
AT1G13460	-0.590975	0.000502825	0.00160544	10.15	9.28	11.37	7.33	7.73	6.54
AT1G13470	-3.47892	0.221179	0.325856	0.07	0	0.33	0	0	0
AT1G13480	1.35024	0.0167439	0.0371233	0.93	0.31	1.65	1.94	3.01	2.78
AT1G13490	0.837336	0.768547	NA	0	0	0.06	0.06	0.06	0
AT1G13500	-0.642434	0.615527	0.716216	0.22	0.14	0.28	0	0.22	0.22
AT1G13510	-0.0765804	0.91012	0.940706	0.31	0.77	1.75	1.23	0.8	0.8
AT1G13520	2.71552	4.07692e-08	2.39395e-07	0.61	0.23	1.34	4.94	5.23	4.88
AT1G13530	1.44449	0.000113456	0.000410404	1.25	0.75	1.2	3.03	3.25	2.9
AT1G13540	1.8263	0.00540679	0.0137014	0.3	0.21	0.44	1.03	1.42	1.11
AT1G13550	0.753075	0.442578	0.558852	0.3	0.07	0.51	0.88	0.45	0.22
AT1G13560	0.084758	0.483447	0.597726	19.55	19.81	18.92	22.99	21.2	21.19
AT1G13570	0.0900348	0.659777	0.753693	9.02	11.42	8.48	11.44	9.8	11.38
AT1G13580	0.0742654	0.701172	0.786978	4.23	4.49	5.09	5.38	4.97	5.03
AT1G13590	0.272558	0.461872	0.577511	1.95	2.07	3.35	3.09	3.6	2.69
AT1G13600	-0.218462	0.780574	0.847699	1.08	0.51	1.45	0.84	0.32	1.57
AT1G13608	-3.2017	0.410607	NA	0	0	0.65	0	0	0
AT1G13609	-7.57973	NA	NA	5.3	5.51	87.98	0	0.18	0.36
AT1G13610	1.53326	0.370255	0.48805	0	0.04	0.04	0.04	0.13	0.09
AT1G13620	-1.30892	0.282882	0.39555	0.18	0.17	0.7	0.18	0.18	0.09
AT1G13630	-0.308397	0.343662	0.460557	1.17	1.63	1.15	1.17	0.96	1.25
AT1G13635	-2.7216	0.000112353	0.000407123	0.91	1.19	0.54	0.13	0.17	0.13
AT1G13640	-0.563123	0.0464106	0.0891401	43.66	51.91	24.78	28.68	28.83	29.05
AT1G13650	-7.34243	6.25864e-08	3.59841e-07	2.23	1.1	0.7	0	0	0
AT1G13670	-1.72771	1.19523e-09	8.3309e-09	14.33	9.9	9.76	3.42	3.13	4.29
AT1G13690	0.23572	0.183203	0.279296	14.04	14.26	15.45	19.26	16.06	19.14
AT1G13700	-0.101145	0.710697	0.793995	9.11	12.35	6.96	8.71	10.12	9.3
AT1G13710	1.45164	2.64271e-06	1.23844e-05	1.94	4.04	2.73	8.96	7.52	8.85
AT1G13730	-0.369818	0.0467054	0.089631	9.48	7.29	9.82	7.42	7.69	6.59
AT1G13740	1.33237	3.16038e-08	1.88674e-07	5.25	5.43	8.63	18.7	17.19	15.41
AT1G13750	0.653235	0.0406784	0.0797092	2.3	1.87	4.1	4.45	4.81	4.41
AT1G13760	-1.02619	0.679837	0.770401	0	0	0.35	0	0.09	0.09
AT1G13770	-0.110337	0.535871	0.647124	5.52	5.62	5.16	5.56	5.37	5.04
AT1G13780	0.104829	0.692272	0.779974	4.09	3.33	2.71	3.89	3.68	3.93
AT1G13790	0.770606	0.00136868	0.00398822	1.97	1.7	1.55	2.8	3.1	3.52
AT1G13800	0.0452645	0.901026	0.934302	0.82	0.66	0.7	0.8	0.78	0.8
AT1G13805	-0.403786	0.766763	0.83719	0	4.17	8.47	1.44	4.35	4.31
AT1G13810	0.0665134	0.759538	0.832241	5.7	6.02	5.59	6.65	6.5	6.03
AT1G13820	-1.4659	1.46343e-11	1.22352e-10	13.8	14.55	20.95	6.35	6.53	5.94
AT1G13825	0.837329	0.767943	NA	0	0.11	0	0.11	0.11	0
AT1G13830	0.20609	0.643287	0.73979	2.38	1.79	4.23	2.79	4.88	2.52
AT1G13860	0.133293	0.449843	0.565343	5.66	5.95	6.88	6.27	7.61	7.55
AT1G13870	-0.22726	0.299181	0.413263	9.95	11	13.62	9.32	12.1	9.77
AT1G13880	0.379095	0.0912147	0.157044	13.87	11.2	8.35	15.49	15.04	15.46
AT1G13890	2.37434	0.488614	NA	0	0	0	0.06	0	0.12
AT1G13900	0.268677	0.202564	0.303665	14.18	15.39	11.24	14.44	18.91	18.75
AT1G13910	0.196773	0.501597	0.615424	2.08	2.54	3.09	3.8	2.7	2.84
AT1G13920	-0.8101	0.0141647	0.0320762	1.93	2.85	2.71	1.66	1.58	1.29
AT1G13930	0.755306	0.00226961	0.00629014	122.56	110.65	210.21	266.06	264.9	256.57
AT1G13940	-0.522961	0.00191683	0.00540109	6.76	6.13	5.81	4.95	4.58	4.24
AT1G13950	-0.0290171	0.92645	0.952084	7.24	6.76	13.95	10.31	9.74	8.78
AT1G13960	-0.886765	3.73974e-05	0.000147039	11.24	11.72	8.07	5.92	5.78	6.1
AT1G13970	-1.27388	0.000448214	0.00144458	4.33	2.46	2.13	1.09	1.47	1.33
AT1G13980	-0.352524	0.244602	0.35287	16.22	18.35	8.21	12.17	11.82	11.62
AT1G13990	-0.438014	0.0231468	0.0490387	12.6	13.46	17.11	11.59	9.98	12.08
AT1G14000	-0.11741	0.35344	0.470603	23.41	19.71	21.78	21.48	20.81	20.9
AT1G14010	0.825378	6.07613e-05	0.000230313	15.77	13.39	21.67	29.63	32.51	32.76
AT1G14020	-0.363467	0.0332994	0.0672723	9.07	8.3	10.68	7.48	8.03	7.5
AT1G14030	-1.23033	4.30681e-14	4.38596e-13	19.76	17.37	21.06	9.69	8.29	8.2
AT1G14040	0.91296	4.50578e-08	2.63428e-07	4.41	3.57	4.86	8.72	8.45	8.34
AT1G14060	-0.048865	0.864403	0.908445	11.66	13.02	22.2	17.84	13.86	16.06
AT1G14080	-0.179645	0.538497	0.649437	2.57	2.33	3.21	2.91	2.23	2.41
AT1G14100	0.837336	0.768547	NA	0	0	0.06	0.06	0.06	0
AT1G14110	-1.92133	0.227684	0.333319	0.5	0.59	0	0	0.25	0.06
AT1G14120	2.05277	4.9032e-28	1.17241e-26	6.66	6.96	9.66	33.23	34.53	34.22
AT1G14130	2.15871	1.09609e-36	3.87662e-35	4.67	5.38	4.76	21.96	23.62	24.39
AT1G14140	-0.350121	0.0657664	0.119915	8.81	10.1	11.3	8.61	7.98	8.48
AT1G14150	-4.29514	6.00959e-54	3.91788e-52	101.74	105.26	72.01	4.27	4.01	6.78
AT1G14160	-2.85181	2.31956e-21	3.86306e-20	23.61	21.14	14.23	3.32	2.33	3
AT1G14170	0.0949892	0.557066	0.666145	12.7	10.6	10.1	12.55	12.84	12.31
AT1G14180	0.196202	0.485113	0.599462	2.71	2.47	3.37	4.28	3.11	2.95
AT1G14185	-2.56928	1.15373e-05	4.90541e-05	2.98	2.95	1.38	0.75	0.35	0.2
AT1G14190	-3.4562	4.75427e-09	3.1119e-08	3.07	2.84	1.58	0.17	0.22	0.33
AT1G14200	1.28439	6.23297e-08	3.58455e-07	4.78	5.04	4.67	11.85	14.12	11.36
AT1G14205	-1.46849	1.93273e-06	9.23891e-06	5.7	5.69	4.91	1.86	2.36	2.01
AT1G14210	-1.00619	0.000144715	0.000514052	44.03	41.82	78.41	29.5	29.84	26.72
AT1G14220	-1.13261	0.0332725	0.0672296	1.93	1.98	1.37	1.15	0.91	0.49
AT1G14230	-0.172993	0.307384	0.422455	10.59	10.02	13.28	10.72	11.02	9.99
AT1G14240	1.10651	6.36141e-06	2.81019e-05	1.59	1.71	1.62	4	3.17	4.05
AT1G14250	-1.17116	0.0751895	0.13399	0.29	0.64	0.34	0.19	0.19	0.22
AT1G14260	0.573207	0.18366	0.279918	0.64	0.79	1	1.02	1.37	1.45
AT1G14270	-1.65308	1.14803e-25	2.43245e-24	21.59	21.56	23.97	7.38	6.77	8.4
AT1G14280	-5.29457	1.56104e-27	3.64131e-26	26	22.28	8.87	0.5	0.5	0.55
AT1G14290	-0.991715	0.0139382	0.0316009	18.27	23.69	7.19	8.44	8.24	9.66
AT1G14300	-0.0340947	0.84562	0.895594	9.74	8.95	8.04	9.88	9.2	8.54
AT1G14310	-0.867151	5.71197e-06	2.54294e-05	8.88	9.1	8.56	5.17	5.33	4.89
AT1G14315	-1.9473	0.141078	0.225438	0.09	0.25	0.92	0.17	0.09	0.08
AT1G14320	0.23829	0.314985	0.430393	262.56	228.64	427.18	383.93	376.75	379.29
AT1G14330	1.43973	2.61394e-17	3.36795e-16	7.81	8.55	6.76	22.76	21.01	22.63
AT1G14340	0.522887	0.00186656	0.00527706	9.44	8.62	10.78	14.27	14.99	14.48
AT1G14345	-1.64183	1.37331e-22	2.46281e-21	68.23	57.1	53.25	19.95	20.53	20.02
AT1G14350	1.57361	7.42424e-14	7.42846e-13	7.96	6.04	5.02	18.75	19.74	21.35
AT1G14360	1.30689	2.57096e-07	1.37424e-06	6.17	5.12	9.53	19.33	16.12	18.82
AT1G14370	0.849858	4.15527e-06	1.88999e-05	5.91	5.79	7.25	10.98	11.5	13.59
AT1G14380	-0.00441365	0.982927	0.988456	16.52	17.24	11.51	16.3	15.98	15.57
AT1G14390	-1.39285	0.000398085	0.00129634	1.62	1.5	1.25	0.72	0.42	0.62
AT1G14400	-0.0907742	0.546495	0.656522	59.18	63.16	50.88	56.01	60.64	55.58
AT1G14410	-0.189063	0.323859	0.440048	9.46	11.53	13.4	10.66	11.04	10.19
AT1G14420	-2.78531	0.204923	0.306327	0.19	0.13	0	0	0.05	0
AT1G14430	-0.443634	0.299723	0.413815	1.47	2.59	4.41	2.39	2.03	2.15
AT1G14440	2.20708	2.65424e-22	4.67208e-21	3.31	5.53	5.25	22.79	22.1	24.09
AT1G14450	0.566099	0.023	0.0487595	30.31	25.85	49.21	51.62	55.05	57.49
AT1G14453	0.63144	0.00575736	0.0144951	46.43	47.23	76.84	97.88	84.94	95.52
AT1G14455	-0.287362	0.821134	0.878132	0.35	0.49	0.33	0.17	0.17	0.68
AT1G14460	0.00423202	0.981842	0.987929	5.73	5.36	4.99	4.98	6.59	5.48
AT1G14470	-0.774387	0.100112	0.169395	3.11	3.05	1.35	2.09	1.14	1.43
AT1G14480	1.32399	2.94683e-08	1.76432e-07	2.48	2.59	3.22	8.07	7.16	6.71
AT1G14490	2.08717	2.25482e-06	1.06738e-05	0.84	0.71	1.44	5.4	3.69	4.29
AT1G14500	1.25781	0.179151	0.274325	0.2	0.13	0.2	0.6	0.2	0.53
AT1G14510	-0.0650914	0.638598	0.735841	19.97	19.02	19.61	20.42	17.55	21.23
AT1G14520	3.44194	3.03489e-16	3.61141e-15	5.27	5.89	1.48	49.32	48.51	48.46
AT1G14530	1.33721	6.15387e-11	4.86421e-10	2.9	2.57	2.82	7.72	7.99	6.43
AT1G14540	2.15933	9.94286e-12	8.46123e-11	1.03	0.97	1.68	6.01	5.65	5.65
AT1G14550	6.09987	3.27319e-06	1.51713e-05	0	0	0.06	1.09	1.56	2.31
AT1G14560	-0.117648	0.579144	0.685026	6.37	6.28	9.13	7.49	7.04	6.65
AT1G14570	0.292654	0.00842967	0.0202707	17.44	16.56	16.67	21.86	21.72	22.03
AT1G14580	0.346453	0.269488	0.381013	7.27	8.33	3.72	9.09	8.61	8.4
AT1G14590	-0.577042	0.00804901	0.0194617	7.63	9.36	7.07	5.92	5.51	5.66
AT1G14600	-0.0189533	0.950818	0.969431	1.53	1.77	1.51	1.87	1.4	1.76
AT1G14610	-0.357574	0.00805424	0.0194723	29.87	25	24.51	21.33	22.57	21.57
AT1G14620	0.430898	0.00891338	0.0212974	11.84	13	15.52	19.23	19.89	18.37
AT1G14630	-0.325426	0.480179	0.594457	1.21	1.14	2.58	1.18	1.3	1.66
AT1G14640	-1.53878	1.23375e-05	5.22041e-05	2.85	2.57	3.12	0.67	0.99	1.45
AT1G14642	-1.33641	0.238353	0.345773	2.75	1.29	5.71	0	2.71	1.34
AT1G14650	-0.141208	0.453862	0.569361	21.23	22.02	15.53	18.47	18.55	19.46
AT1G14660	-0.218948	0.370941	0.4887	1.81	2.01	1.86	1.89	1.87	1.4
AT1G14670	-0.0735981	0.494932	0.609228	47.56	46.73	44.85	45.33	47.56	46.93
AT1G14680	0.198927	0.650196	0.745488	1.34	2.68	1.69	2.78	2.14	2.04
AT1G14685	-0.41281	0.00518786	0.0132125	16.82	18.86	16.95	15.14	13.22	13.48
AT1G14686	-3.50769	0.339998	0.457065	0	0.46	0	0	0	0
AT1G14687	1.80682	1.3488e-09	9.35292e-09	5.02	5.22	2.91	16.75	18.03	13.97
AT1G14688	1.55926	0.500912	0.614869	0	0	0.13	0.07	0.34	0
AT1G14690	0.34684	0.0575675	0.107151	12.08	12.12	9.25	16.32	14.02	14.71
AT1G14700	-1.48525	1.01043e-10	7.80344e-10	14.54	12.73	9.68	4.77	5.01	4.18
AT1G14710	0.182818	0.121493	0.199121	29.65	28.5	29.58	38.06	33.29	33.9
AT1G14720	-0.63885	1.57232e-05	6.54886e-05	36.54	42.01	38.24	24.95	25.35	29.09
AT1G14730	-0.657638	0.0418017	0.0816098	5.52	6.18	3.53	3.99	2.78	3.48
AT1G14740	0.0287678	0.915729	0.94454	47.5	62.41	30.7	50.61	48.84	53.04
AT1G14750	1.6903	0.00228218	0.00632089	0.09	0.35	0.5	0.96	1.06	1.2
AT1G14755	2.37434	0.488614	NA	0	0	0	0.15	0	0.3
AT1G14760	2.85119	2.70137e-09	1.8149e-08	0.96	0.61	0.51	4.6	4.85	6.37
AT1G14770	1.09195	9.80309e-07	4.8743e-06	3.22	4.16	3.43	7.15	8.3	8.95
AT1G14780	1.72037	8.45365e-10	5.99086e-09	3.01	2.18	1.49	8.1	8.03	7.11
AT1G14790	1.34545	2.85449e-08	1.71262e-07	3.04	3.91	2.31	8.02	8.02	8.94
AT1G14800	-0.645917	0.375163	0.493127	0.58	0.16	1.3	0.43	0.37	0.56
AT1G14810	-1.30799	2.26159e-21	3.76926e-20	47.24	49.82	56.45	23.48	20.43	21.6
AT1G14820	0.470174	0.0052488	0.0133498	10.24	12.04	11.01	15.22	17.84	15.75
AT1G14830	0.098956	0.501142	0.615084	23.77	23.74	19.64	24.37	26.13	25.63
AT1G14840	-0.581602	5.26941e-05	0.000201909	10.07	10.32	9.76	6.79	7.04	7.48
AT1G14850	0.107607	0.710638	0.793995	11.4	12.51	5.94	11.64	11.3	11.22
AT1G14860	-0.349748	0.0783213	0.138385	9.46	9.81	8.17	7.33	7.46	8
AT1G14870	1.06828	1.30909e-11	1.09971e-10	48.62	35.41	40.23	93.77	86.95	94.32
AT1G14890	0.527369	0.0194844	0.0423646	28.23	36.02	22.32	42.07	43.17	47.18
AT1G14900	0.634176	7.81874e-08	4.45287e-07	58.64	55.7	53.26	88.19	92.08	94.78
AT1G14910	-0.0221004	0.901109	0.934303	14.7	15.86	11.65	14.83	14.29	14.93
AT1G14920	-0.607293	0.042794	0.0832416	34.45	38.22	17.81	22.84	19.59	20.68
AT1G14930	1.53649	0.0143269	0.0324051	1.09	1.59	0.35	2.24	4.28	2.82
AT1G14940	7.78485	3.98948e-10	2.91386e-09	0	0	0	4.06	4.38	3.86
AT1G14950	9.15727	4.24743e-14	4.32935e-13	0	0	0	10.52	11.15	13.37
AT1G14960	-1.61401	6.72343e-06	2.95984e-05	17.9	17.16	9.07	5.93	3.75	5.62
AT1G14970	-0.567879	0.00732869	0.0179399	3.65	3.68	4.79	2.83	3	2.8
AT1G14980	0.585496	0.0989288	0.167898	32.57	29.05	78.37	75.81	71.58	73.08
AT1G14990	0.255632	0.402125	0.520142	8.35	7.33	15.46	13.52	12.03	13.57
AT1G15000	0.825299	0.000402007	0.00130725	9.51	15.72	13.01	21.99	25.74	24.11
AT1G15010	4.46221	3.87675e-42	1.71922e-40	3.01	2.1	0.88	44.9	44.27	50.06
AT1G15015	-2.95605	0.456649	NA	0.48	0	0	0	0	0
AT1G15020	-0.246119	0.35002	0.467029	7.46	9.16	5.07	7.15	6.32	5.95
AT1G15030	-0.527636	0.00019085	0.000662904	14.51	14.5	14.86	11.4	10.68	10.1
AT1G15040	0.065052	0.827613	0.883027	8.65	4.49	6.3	6.35	8.39	6.67
AT1G15050	-0.551737	0.659024	0.753269	0.57	0.67	0	0.42	0.07	0.42
AT1G15060	0.232948	0.10146	0.171332	6.58	6.42	6.35	7.89	8.04	8.11
AT1G15080	-0.0135806	0.961069	0.975132	2.63	2.48	3.48	2.9	2.64	3.45
AT1G15085	0.732965	0.348791	0.465875	0.48	0.75	3.06	2.19	1.73	3.58
AT1G15100	0.990887	2.62948e-05	0.000105766	30.35	21.2	40.29	63.13	64.33	64.62
AT1G15110	0.476804	0.00307703	0.00827789	4.88	5.25	5.4	7.38	8.01	7.46
AT1G15120	-0.0432136	0.865331	0.908986	45.58	46.29	83.56	58.72	63.19	57.32
AT1G15125	-4.54908	2.08296e-27	4.82921e-26	27.67	51.99	91.78	2.34	3.27	2.1
AT1G15130	0.0661481	0.711289	0.794476	26.34	28.32	20.45	27.73	28.78	26.83
AT1G15140	-1.61917	2.55995e-18	3.53954e-17	38.52	36.62	50.13	16.25	12.79	13.98
AT1G15150	1.01781	0.333589	0.450434	0	0.11	0.34	0.46	0.23	0.27
AT1G15160	-0.713792	0.0463417	0.0890227	3.19	2.18	5	2.39	2.05	2.21
AT1G15165	-0.875836	0.000933575	0.00282169	3.4	2.8	3.7	1.87	1.76	2.07
AT1G15170	1.17784	1.00994e-10	7.80229e-10	6.6	9.05	8.68	19.69	19.83	18.77
AT1G15180	-0.547119	0.0505299	0.095861	21.43	26.87	13.25	15.1	14.99	14.68
AT1G15190	2.66911	1.11037e-05	4.73513e-05	0.25	0.24	0.56	1.79	2.62	2.6
AT1G15200	-0.113028	0.4457	0.5614	20.61	19.86	25.09	21.78	22.25	19.96
AT1G15210	1.80554	1.32201e-56	9.39488e-55	11.43	9.82	10.48	38.75	39.05	39.34
AT1G15215	0.898002	0.000132583	0.000474416	3.39	4.72	5.48	8.85	8.73	9.23
AT1G15220	-0.245812	0.265494	0.376646	6.11	5.64	6.63	5.25	5.16	5.96
AT1G15230	1.00346	1.00114e-08	6.34776e-08	19.73	23.51	19.73	39.88	44.94	48.89
AT1G15240	-0.291583	0.0687611	0.124496	11.12	12.14	10.16	8.67	9.96	10.28
AT1G15250	-0.699032	0.0105089	0.0245935	23.68	17.21	34.92	16.66	16.51	15.95
AT1G15260	-2.24967	7.60026e-14	7.59794e-13	60.31	48.02	30.52	8.78	10.46	11.69
AT1G15270	0.155684	0.485226	0.59957	53.44	68.47	94.92	85.52	82.8	86.58
AT1G15280	-0.517086	3.55663e-06	1.63525e-05	19.64	19.5	20.83	14.46	15.24	14.59
AT1G15290	-0.920574	6.62458e-07	3.37017e-06	15.36	17.66	12.39	8.52	8.24	8.67
AT1G15310	0.996212	2.25152e-08	1.36989e-07	4.68	3.6	4.52	9.43	8.54	8.98
AT1G15320	-1.40543	0.549253	0.659005	0.22	0	0.05	0.11	0	0
AT1G15330	6.56812	1.46739e-66	1.49237e-64	0.61	1.15	0.07	64.39	60.83	60.19
AT1G15340	-0.820165	0.000380451	0.00124334	56.64	55.04	34.8	27.17	30.84	29.94
AT1G15350	-1.02547	2.1026e-07	1.13744e-06	28.75	33.06	23.29	14.42	14.14	15.76
AT1G15360	3.58965	2.42089e-07	1.29949e-06	0.28	0.26	0	2.57	1.91	2.36
AT1G15370	0.336309	0.0439262	0.085068	15.92	18.14	20.37	24.11	26.24	22.28
AT1G15380	1.28432	1.62998e-09	1.1221e-08	17.63	15.13	10.91	36.32	37.14	39.13
AT1G15385	0.684453	0.596035	0.699583	0	0.61	0.31	0.32	0.8	0.47
AT1G15390	-0.68111	0.000784955	0.0024065	24.03	25.37	35.3	18.21	17.52	20
AT1G15400	-0.52977	0.00398824	0.0104336	45.66	48.99	35.58	32.19	31.41	31.98
AT1G15410	-1.59363	1.02531e-15	1.17664e-14	10.07	11.33	13.1	4.12	4.38	3.58
AT1G15415	-0.481779	0.166867	0.258876	4.76	4.1	4.69	3.19	3.21	3.84
AT1G15420	0.0436084	0.836757	0.889191	9.72	9.31	14.18	12.27	11.88	11.95
AT1G15430	0.965542	0.0001178	0.000425177	4.7	4.14	6.9	12.32	10.47	9.61
AT1G15440	-0.396357	0.00415307	0.0108228	11.8	10.8	10.98	9.39	8.56	9.01
AT1G15460	-0.228162	0.58606	0.690852	0.67	0.45	0.78	0.73	0.45	0.54
AT1G15470	0.130999	0.526511	0.638354	6.74	7.41	9.29	8.25	8.49	10.39
AT1G15480	0.616549	0.000194744	0.000674691	6.16	6.67	5.87	10.35	10.14	9.84
AT1G15490	-0.125417	0.520571	0.633108	7.03	4.99	6.27	5.72	6.35	5.62
AT1G15500	0.641879	1.2091e-10	9.25967e-10	104	103.4	101.51	176.28	169.4	163.99
AT1G15510	-1.31911	9.34935e-06	4.02751e-05	11.02	8.94	6.07	4.54	3.06	3.44
AT1G15520	0.262468	0.557413	0.666385	0.36	0.4	0.93	0.61	0.87	0.66
AT1G15530	0.126128	0.569715	0.676816	9.39	9.33	6.53	10.22	9.5	9.45
AT1G15540	0.260663	0.883332	0.921676	0.11	0	0.11	0	0.11	0.17
AT1G15550	-2.7086	4.4214e-05	0.000171658	2.13	1.32	6.73	0.76	0.51	0.35
AT1G15570	-0.040567	0.873964	0.915115	3.14	5.13	4.03	4.38	4.58	3.73
AT1G15580	-2.19666	0.0122296	0.0281596	1.24	1.65	0.59	0.4	0.3	0.1
AT1G15620	-2.90054	0.353708	NA	0.09	0	0.26	0	0	0
AT1G15625	-0.226954	0.673797	0.765593	1.06	0.99	1.1	1.12	0.78	0.94
AT1G15630	-0.556937	0.526553	0.638354	0.4	0.23	0.69	0.24	0.4	0.31
AT1G15640	0.467813	0.373493	0.491186	1.13	0.85	0.79	1.91	0.96	1.17
AT1G15660	0.472513	0.003887	0.0102034	4.46	4.41	5.04	6.96	7.25	6.18
AT1G15670	-0.379558	0.0148908	0.0335104	21.73	21.21	25.08	19.79	18.8	16.64
AT1G15690	-0.23538	0.327063	0.443454	275.48	277.75	161.05	220.94	212.01	210.78
AT1G15700	0.276327	0.238472	0.345837	5.29	5.9	5.77	7.07	6.57	8.09
AT1G15710	0.40574	0.019773	0.0428705	10.84	9.74	12.47	15.55	16.53	14.13
AT1G15720	0.0184268	0.959028	0.97427	2.85	2.36	3.47	3.26	3.9	2.1
AT1G15730	-1.21227	3.71171e-09	2.45975e-08	24.46	24.9	17.59	10.67	10.53	9.41
AT1G15740	-0.21104	0.544059	0.654456	25.46	24.83	9.81	18.9	17.95	18.33
AT1G15750	-0.562464	0.00481839	0.0123609	49.62	51.5	34.37	33.1	32.19	31.98
AT1G15760	-0.850188	0.0656871	0.119799	1.93	2.01	2.69	0.94	1.52	1.41
AT1G15770	-0.629142	0.80123	0.863493	0	0.12	0.06	0	0.13	0
AT1G15780	-0.233639	0.25648	0.366219	12.03	10.78	7.86	9.3	9.71	8.62
AT1G15790	0.31167	0.565694	0.673664	1.3	1.03	4.27	2.38	2.91	3.29
AT1G15800	0.274599	0.330336	0.446873	5.44	4.49	2.85	5.21	5.32	5.83
AT1G15810	0.0001955	0.999318	0.999462	17.55	15.2	26.47	22.14	19.99	20.24
AT1G15820	-0.881212	7.33269e-13	6.80154e-12	265.16	281.13	324.25	162.38	166.71	170.21
AT1G15825	-0.0758644	0.917271	0.945535	3.22	2.86	0.55	2.96	1.68	2.03
AT1G15830	-0.574147	0.357179	0.474476	2.03	2.28	0.42	1.51	1.1	0.77
AT1G15840	-0.80948	0.439676	0.556076	0.97	1.02	0.1	0.21	0.74	0.32
AT1G15860	-0.307846	0.174258	0.268232	11.89	13.07	19.38	13.46	12.6	11.72
AT1G15870	0.333004	0.309199	0.424439	2.27	2.35	2.61	3.61	3.42	2.58
AT1G15880	-0.435609	0.07408	0.132394	23.83	26.27	16.09	16.75	19.65	15.51
AT1G15885	-0.858415	0.0425013	0.0827849	5.2	7.58	5.46	1.93	4.76	3.98
AT1G15890	-1.59831	1.84705e-07	1.00634e-06	2.29	2.29	2.23	0.88	0.72	0.78
AT1G15900	-0.473347	0.528289	0.639994	0.9	1.99	1.15	1.18	1.48	0.44
AT1G15910	0.437169	0.0749105	0.133555	8.48	11.7	6.67	12.96	13.25	12.41
AT1G15920	-0.038059	0.846168	0.895886	11.91	12.54	9.31	11.58	11.84	11.4
AT1G15930	0.230493	0.198744	0.299182	87.04	91.99	126.45	133.53	117.08	127.53
AT1G15940	0.70319	0.000951395	0.00286986	7.59	9.4	6	13.06	13.85	12.8
AT1G15950	1.1219	1.84139e-14	1.93731e-13	19.34	17.89	24.05	46.81	45.99	47.92
AT1G15960	0.670609	0.00788363	0.0191103	6.91	7.12	12.42	15.89	14.52	13.93
AT1G15970	0.283667	0.113758	0.188544	5.54	5.19	6.51	6.8	7.53	7.83
AT1G15980	-3.45633	1.77644e-112	6.25389e-110	70.63	67.78	64.46	6.13	6.05	7.37
AT1G15990	-2.63148	1.28593e-19	1.91077e-18	4.38	3.85	5.13	0.88	0.59	0.81
AT1G16000	0.369089	0.0660373	0.120342	22.86	22.13	30.75	30.97	33.79	38.47
AT1G16010	0.264427	0.0847549	0.147689	18.07	18.5	22.84	23.86	26.71	24.79
AT1G16020	-0.118422	0.465237	0.580671	7.5	6.3	7.45	7.09	7.12	6.46
AT1G16022	-2.95256	0.00146965	0.00424906	2.07	3.19	1.44	0.18	0.37	0.37
AT1G16025	-2.12535	0.03322	0.0671471	2.23	1.9	1.28	0	0.66	0.65
AT1G16030	0.448895	0.0477668	0.0913614	2.85	2.87	3.6	4.83	4.6	4.01
AT1G16040	0.415621	0.213072	0.316174	3.15	4.06	7.23	6.72	7.8	5.78
AT1G16060	-0.260968	0.308558	0.423737	2.46	2.32	3.3	2.67	2.43	2.02
AT1G16070	0.630291	0.0272616	0.0565983	2.18	1.64	3.28	3.64	4.11	3.82
AT1G16080	-1.25564	1.18418e-15	1.35285e-14	56.63	65.04	73.16	30.02	26.26	29.97
AT1G16090	-1.38239	0.00253772	0.00696291	5.26	3.31	1.93	1.33	1.28	1.65
AT1G16110	0.925665	1.85363e-06	8.87749e-06	3.41	3.36	4.21	7.76	6.87	7.38
AT1G16120	1.14647	0.0185591	0.0406012	0.57	0.5	0.48	1.64	1.33	0.66
AT1G16130	1.93513	2.72925e-11	2.2265e-10	1.46	0.85	1.5	5.92	4.42	5.02
AT1G16150	0.815923	0.25762	0.367435	0.37	0.28	0.07	0.36	0.54	0.43
AT1G16160	-0.594704	0.398985	0.516983	0.37	0.28	0.39	0.25	0.37	0.11
AT1G16170	0.0223518	0.8924	0.927839	22.27	22.28	19.6	22.35	25.17	21.42
AT1G16180	0.581909	0.00138803	0.00403792	65.87	63.33	46.28	91.79	93.66	92.78
AT1G16190	0.566682	0.0210549	0.0451842	7.39	7.19	12.18	14.8	12.21	14.74
AT1G16210	0.157662	0.355315	0.472517	32.86	34.5	45.51	41.69	45.81	45.39
AT1G16220	-0.417633	0.195235	0.294675	2.03	2.67	3.88	2.33	2.43	2.01
AT1G16225	-1.61297	0.470896	0.586262	0	0	0.54	0.12	0	0.06
AT1G16230	-1.07318	0.607378	0.709621	0.3	0	0.1	0.1	0.1	0
AT1G16240	-0.0790492	0.708246	0.792315	39.45	34.74	25.36	30.94	32.47	36.39
AT1G16250	-0.0891999	0.774883	0.84336	4.77	6.63	3.2	5.16	4.7	4.73
AT1G16260	-1.54273	1.67799e-10	1.26515e-09	4.04	4.66	4.63	1.69	1.6	1.54
AT1G16270	0.216024	0.128767	0.208965	6.48	6.23	7.06	7.46	8.66	8.13
AT1G16280	-0.205837	0.3837	0.501552	5.4	6.36	8.89	6.69	5.73	6.48
AT1G16290	2.37434	0.488614	NA	0	0	0	0.03	0	0.06
AT1G16300	1.02202	0.000101395	0.000369934	3.65	2.59	5.18	8.58	7.71	8.13
AT1G16310	-0.334676	0.278418	0.390611	1.69	2.41	2.09	1.93	1.54	1.73
AT1G16320	-1.73328	6.2671e-13	5.85108e-12	42.82	44.31	28.41	10.94	12.39	13.52
AT1G16330	0.480739	0.131237	0.212353	0.8	0.89	1.44	1.39	1.42	1.8
AT1G16340	0.496142	0.000660816	0.00205986	6.65	6.52	6.89	9.99	9.82	10.11
AT1G16350	0.640934	0.000238112	0.000810823	26.24	25.35	36.18	45.93	49.24	49.19
AT1G16360	-2.62724	0.104249	0.175149	0.08	0.08	0.54	0	0	0.12
AT1G16370	2.22866	9.50667e-21	1.53522e-19	3.92	2.27	2.74	14.77	14.51	14.8
AT1G16380	3.60716	0.000656722	0.0020485	0	0.03	0.07	0.44	0.44	0.4
AT1G16390	-3.99673	2.35374e-34	7.49106e-33	12.75	8.78	11.88	0.8	0.91	0.5
AT1G16400	-1.04415	0.0272044	0.0565	6.42	7.38	24.49	5.98	6.4	7.06
AT1G16410	-3.93162	1.01601e-09	7.12514e-09	2.01	4.25	10.86	0.56	0.47	0.15
AT1G16420	-2.76655	0.052296	0.0988183	0.27	0.2	0.21	0.05	0	0.05
AT1G16430	-0.00484403	0.987629	0.99126	5.33	3.32	4.74	4.83	4.03	5.2
AT1G16440	-1.75186	0.00308028	0.00828387	1.8	1.39	0.89	0.69	0.27	0.32
AT1G16445	-2.98174	1.60809e-13	1.57525e-12	4.81	4.01	6.36	0.95	0.6	0.47
AT1G16460	-0.253395	0.0436606	0.0846467	20.88	23.2	22.48	19.98	19.52	19.57
AT1G16470	0.0426066	0.720817	0.802377	25.01	25.24	28.65	28.45	29.15	28.27
AT1G16480	0.485932	0.173342	0.26711	1.84	0.9	1.03	2.04	1.72	1.79
AT1G16490	0.320029	0.425147	0.542258	1.13	1.67	2.24	2.01	2.44	2.21
AT1G16500	1.55787	1.26937e-09	8.83426e-09	4.57	3.9	7.18	15.89	16.11	16.56
AT1G16510	0.792637	0.000877814	0.00266618	6.18	5.49	6.48	10.36	11.03	11.82
AT1G16515	1.35353	0.0710674	0.12804	1.4	0.29	1.04	1.37	3.83	2.12
AT1G16520	0.912607	8.0389e-07	4.04989e-06	7.11	9.12	9.74	17.56	18.23	15.89
AT1G16530	-0.038794	0.963085	0.976398	0.44	0.18	1.93	0.68	1.12	0.8
AT1G16540	-0.202742	0.332905	0.449677	2.66	2.33	3.28	2.56	2.77	2.25
AT1G16560	-0.107802	0.440393	0.556769	26.01	26.41	31.98	28.18	26.49	28.05
AT1G16570	-0.0339527	0.86232	0.907073	7.83	9.79	7.93	8.24	9.97	8.23
AT1G16590	0.894977	0.00768364	0.0186888	1.7	2.33	3.05	4.7	5.37	3.86
AT1G16610	0.395226	0.0183967	0.0402844	15.01	13.13	18.69	20.45	22.47	22.03
AT1G16630	0.810978	0.00391337	0.0102612	2.84	3.1	4.88	7.81	5.35	6.85
AT1G16640	1.28521	0.000983647	0.00295953	1.1	1.35	1.78	3.22	3.33	4.37
AT1G16650	-0.373341	0.129592	0.210121	3.37	3.04	3.84	3.15	2.12	3.09
AT1G16670	1.34832	1.33271e-12	1.20922e-11	5.78	4.29	4.51	13.91	13.24	12.06
AT1G16680	-0.0601622	0.767234	0.837465	8.51	9.79	6.72	8.81	8.3	8.32
AT1G16690	0.219307	0.302241	0.416637	3.16	3.37	2.74	4.11	3.39	3.92
AT1G16700	0.543003	0.00193121	0.005437	24.32	22.92	33.34	41.47	41.05	41.28
AT1G16705	5.80167	2.0986e-31	5.79978e-30	0.06	0.17	0.39	13.53	12.38	10.82
AT1G16710	-0.0866637	0.660122	0.753895	7.43	7.36	5.18	6.65	6.48	6.8
AT1G16720	-2.09601	3.7267e-14	3.81387e-13	55.52	49.53	27.62	10.87	10.47	11.57
AT1G16730	2.66289	1.20095e-22	2.15879e-21	4.6	2.31	3	21.4	22.17	22.42
AT1G16740	0.394334	0.15416	0.2427	13.2	14.68	25.63	26.25	21.79	26.07
AT1G16750	-0.794858	0.000261702	0.000883394	5.86	6.16	6.43	3.35	4.59	3.31
AT1G16770	1.07021	0.0372292	0.0739709	0.86	0.44	1.08	2.19	1.24	1.8
AT1G16780	0.552889	0.00100108	0.00300586	5.74	4.43	5.01	7.87	7.17	8.47
AT1G16790	0.404653	0.175364	0.269699	7.36	7.77	13.48	14.27	14.18	11.46
AT1G16800	-0.0639814	0.680231	0.770588	2.13	2.16	2.06	2.04	2.23	2.15
AT1G16810	-0.336225	0.0194059	0.0422276	40.8	42.92	47.16	33.02	38.21	38.34
AT1G16820	-0.183647	0.589901	0.69427	2.79	2.21	4.5	2.84	3.19	2.78
AT1G16825	0.389795	0.174004	0.267946	2.83	2.66	3.59	4.08	3.51	4.97
AT1G16830	-0.534469	0.13241	0.213949	1.53	1.59	1.81	1.19	1.1	1.29
AT1G16840	0.487871	0.000259923	0.000877906	25.15	25.57	25.36	38.15	34.93	39.75
AT1G16850	3.92829	4.27798e-66	4.29355e-64	3.79	3.19	2.55	50.04	55.53	47.65
AT1G16860	0.396004	0.00211134	0.00589191	18.83	17.78	16.43	23.98	25.05	24.78
AT1G16870	-0.115478	0.40658	0.524481	15.1	15.64	16.7	14.67	16.54	15.07
AT1G16880	-3.05504	8.4873e-100	2.31208e-97	210.98	205.24	177.7	23.82	27.28	24.52
AT1G16890	-0.393509	0.00927061	0.0220336	55.03	59.85	73.17	47.93	50.99	52.27
AT1G16900	0.464243	0.00187442	0.00529665	6.91	7.19	6.6	9.65	10.17	10.39
AT1G16905	0.466339	0.659209	0.753443	0.73	0.14	0.07	0.21	0.58	0.57
AT1G16910	1.42993	0.66218	NA	0	0	0.1	0	0.31	0
AT1G16916	-0.227487	0.406628	0.524513	9.6	13.01	11.85	8.48	12.7	10
AT1G16920	-0.696921	2.41222e-05	9.75243e-05	23.87	25.25	21.35	13.86	16.72	15.44
AT1G16930	-0.837825	0.0148978	0.0335143	7.79	4.94	3.81	3.06	2.7	4.01
AT1G16950	7.43918	3.69615e-09	2.45228e-08	0	0	0	4.03	3.94	4.65
AT1G16960	-2.20924	2.37404e-11	1.94853e-10	10.81	9.1	6.63	1.99	2.1	1.99
AT1G16970	-0.161581	0.326729	0.443271	4.27	3.65	4.29	3.84	3.97	3.71
AT1G17010	2.14924	0.377184	0.495208	0.06	0	0	0.06	0	0.22
AT1G17020	1.6525	2.57013e-06	1.20699e-05	10.3	6.94	3.58	22.53	22.01	24.75
AT1G17030	-0.708546	0.448827	0.564301	0.66	1.33	0.05	0.55	0.37	0.41
AT1G17040	-0.399616	0.201195	0.30209	2.65	1.73	1.9	1.93	1.83	1.25
AT1G17050	-0.797456	0.00140657	0.00408561	6.63	5.63	8.88	3.58	4.42	4.82
AT1G17060	0.0198023	0.958895	0.974179	5.93	5.14	2.1	5.23	4.84	4.09
AT1G17065	0.0640546	0.813571	0.872805	8.47	7.04	4.74	7.7	7.65	7.05
AT1G17070	0.19011	0.272573	0.384164	7.15	6.74	6.78	8	9.31	7.62
AT1G17080	-0.0253313	0.878931	0.918442	30.21	26.27	23.22	27.89	28.61	26.3
AT1G17090	-0.953256	0.00278374	0.00757256	3.6	3.31	3.1	1.62	1.37	2.48
AT1G17100	0.364784	0.0705475	0.127233	61.22	64.12	96.1	100.15	99.26	101.25
AT1G17110	0.357848	0.0273072	0.0566775	11.56	12.17	9.63	16.14	14.41	14.72
AT1G17120	-0.0670766	0.847303	0.896593	20.78	24.09	9.43	17.82	21.04	16.25
AT1G17130	-0.253913	0.113838	0.188617	14.16	14.23	17.73	13.41	14.53	12.9
AT1G17140	-0.865322	1.65134e-09	1.13511e-08	26.51	22.47	24.68	15.06	13.82	13.83
AT1G17145	0.12169	0.590687	0.694945	6.4	8.82	5.96	7.66	8.22	8.56
AT1G17147	0.593011	0.0751247	0.133885	6.09	3.43	3.38	6.99	6.85	6.67
AT1G17160	-0.130428	0.512706	0.626054	20.09	22.11	16.29	20.51	19.59	16.52
AT1G17170	1.15577	3.02819e-11	2.45898e-10	16.6	13.07	17.95	40.42	36.6	34.88
AT1G17180	0.612231	0.00154798	0.00445228	22.52	15.31	18.32	28.31	30.11	32.14
AT1G17190	1.79775	7.0592e-22	1.21091e-20	19.47	22.33	15.51	68.8	70.17	72.2
AT1G17200	1.11444	4.08633e-07	2.13292e-06	49.31	41.53	29.1	94.38	90.4	90.22
AT1G17210	0.32754	0.0717618	0.129078	21.44	22.02	15.89	25.39	26.1	27.42
AT1G17220	-2.04523	1.8393e-39	7.31978e-38	74.94	74.09	59.57	17.62	18.7	17.19
AT1G17230	-0.810114	0.000472622	0.00151726	4.81	5	3.44	2.61	2.83	2.56
AT1G17235	-0.0778563	0.957368	0.973404	0.45	0.21	0	0.22	0.33	0.11
AT1G17240	-1.47546	0.0134537	0.0306299	0.72	0.75	0.69	0.31	0.39	0.12
AT1G17250	-0.213396	0.488503	0.602902	2.01	2.78	3.18	1.97	2.69	2.62
AT1G17260	-0.57841	0.287493	0.4002	0.61	0.24	0.7	0.47	0.37	0.25
AT1G17270	-0.556325	0.0328347	0.0664389	4.53	4.49	3.45	3.03	2.44	3.51
AT1G17280	-0.248831	0.0809157	0.142157	10.61	10.19	9.57	9.17	8.66	9.21
AT1G17285	-0.505928	0.534838	0.646217	0.86	0.31	2.28	0.95	0.96	0.63
AT1G17290	1.17933	7.28203e-18	9.69934e-17	34	37.93	43.97	91.64	94.47	91.19
AT1G17300	-1.88422	0.00334778	0.00892963	1.77	1.5	1.27	0.35	0.7	0.26
AT1G17310	-0.976388	0.465284	0.580692	0.78	0.63	0	0.22	0.11	0.44
AT1G17330	-0.528089	0.00936813	0.022233	9.05	8.85	7.93	7.37	5.82	5.75
AT1G17340	0.81429	0.00248683	0.0068323	10.35	9.45	5.28	15.31	15.51	15.95
AT1G17345	-0.103577	0.857521	0.903521	2.06	0.85	0.79	1.45	1.06	1.12
AT1G17350	0.492034	0.00676987	0.0167096	4.11	4.04	4.54	5.79	6.49	6.59
AT1G17360	0.341265	0.0243078	0.0511623	4.73	4.23	4.57	5.61	6.23	6.28
AT1G17370	0.49399	0.000334678	0.0011032	21.64	19.47	18.02	30.56	27.72	29.77
AT1G17380	6.08903	4.6577e-13	4.40604e-12	0.09	0.24	1.03	32.81	32.46	32.08
AT1G17400	-4.45322	0.000202154	0.000698249	0.76	0.52	0.78	0	0.05	0.05
AT1G17410	-0.255777	0.377517	0.49551	5.51	5.44	3.62	3.69	4.67	4.56
AT1G17420	4.51173	4.25494e-222	1.39094e-218	2.61	2.19	2.65	60.43	59.89	59.08
AT1G17430	0.46487	0.0301426	0.0617174	5.66	6.66	5.27	9.45	7.77	8.48
AT1G17440	0.202811	0.164254	0.255485	11.27	9.7	9.32	12.56	12.04	12.24
AT1G17450	0.0381628	0.90592	0.93772	4.7	4.77	2.15	4.68	4.13	3.86
AT1G17455	-0.509276	0.0177814	0.0391204	6.59	6.89	7.01	5.34	5.19	4.69
AT1G17460	-0.250702	0.279567	0.391877	2.05	2.17	2.21	1.7	1.89	2.12
AT1G17470	-0.32275	0.00631951	0.015727	32.49	31.76	29.73	26.04	25.93	27.51
AT1G17480	1.77502	1.61479e-08	9.99221e-08	1.51	2.94	3.59	10.03	9.78	9.3
AT1G17490	1.06208	1.1047e-07	6.20034e-07	10.85	10.13	13.96	25.52	27.79	23.67
AT1G17500	0.645839	8.83941e-06	3.8244e-05	9.53	9.69	8.26	14.64	16.11	14.75
AT1G17510	0.937606	3.83435e-07	2.00827e-06	12.36	11.65	14.27	25.87	26.84	24.72
AT1G17520	-0.324117	0.183489	0.279677	5.69	4.74	4.82	3.22	4.55	5.11
AT1G17530	0.952256	1.03855e-09	7.27651e-09	14.16	15.88	13.76	30.53	27.97	31.21
AT1G17540	3.37578	0.239681	0.347141	0	0	0	0	0.03	0.13
AT1G17550	0.377933	0.0146512	0.0330472	14.62	13.99	11.77	19.1	18.21	18.21
AT1G17560	0.645077	0.0586854	0.108798	5.26	4.74	10.77	10.66	12.69	10.8
AT1G17580	-0.523588	0.0220426	0.0470216	7.55	7.42	4.73	4.8	4.57	5.16
AT1G17590	0.895974	0.0227222	0.0482868	1.9	1.83	4.7	5.15	6.34	4.99
AT1G17600	-0.518116	0.141191	0.225578	0.75	0.76	1.26	0.63	0.64	0.77
AT1G17610	-0.329662	0.443705	0.55975	0.59	0.64	0.77	0.61	0.67	0.4
AT1G17620	2.62566	1.57925e-65	1.56442e-63	32.4	28.32	24.43	179.07	189.32	187.41
AT1G17630	-0.494499	0.143442	0.228435	1.48	2.58	2.37	1.38	1.76	1.71
AT1G17640	0.469087	0.0577913	0.107455	2.56	2.66	2.75	4.39	3.95	3.31
AT1G17650	-1.06105	4.75178e-06	2.14256e-05	12.91	15.94	22.27	8.73	8.33	8.79
AT1G17665	-1.51864	1.25373e-12	1.14117e-11	7.88	9.89	9.12	3.39	2.95	3.59
AT1G17680	-0.261552	0.259983	0.370067	6.01	6.77	4.14	4.82	5.02	5.14
AT1G17690	-0.522556	0.00209387	0.00584815	5.28	4.69	6.28	4.02	3.98	3.94
AT1G17700	-5.61418	8.06861e-10	5.73042e-09	4.62	5.33	5.76	0	0.11	0.23
AT1G17710	3.19	1.59786e-13	1.5659e-12	0.25	0.94	0.6	5.93	6.54	5.01
AT1G17720	0.412607	0.000156631	0.000552581	18.61	17.14	19.73	25.99	25.37	26.65
AT1G17730	0.702402	1.38068e-06	6.72215e-06	19	19.25	18.36	30.17	34.05	33.18
AT1G17744	2.41545	1.94839e-59	1.58103e-57	16.49	15.92	14.19	91.51	87.03	84.38
AT1G17745	2.20006	4.33339e-25	8.92538e-24	10.43	11.34	17.31	64.88	64.74	59.75
AT1G17750	3.59471	4.22933e-56	2.96871e-54	0.8	1.19	0.8	12.21	11.92	11.56
AT1G17760	0.276835	0.0889177	0.153888	3.87	4.46	3.73	5.03	5.2	5.24
AT1G17780	-1.37742	1.18367e-06	5.80746e-06	9.57	13.24	8.24	4.65	4.58	3.47
AT1G17790	0.176739	0.418218	0.535146	5.15	3.77	4.13	5.38	5.07	5.11
AT1G17810	4.72369	2.8288e-32	8.14231e-31	0.38	0.36	0.43	10.28	10.12	12.12
AT1G17820	-0.232351	0.225429	0.330694	5.5	4.9	4.2	4.48	4.34	4.32
AT1G17830	4.11605	8.35017e-50	4.64907e-48	1	0.87	1.95	22.27	23.71	23.79
AT1G17840	0.472248	0.0187789	0.041027	43.3	34.18	27.1	50.24	51.05	52.22
AT1G17850	-0.527043	0.00692869	0.0170648	13.35	13.7	19.16	12.08	11.36	10.39
AT1G17860	0.377581	0.0648235	0.118441	141.42	95.36	92.57	141.7	151.91	158.39
AT1G17870	0.406187	0.0844534	0.147253	8.28	5.08	7.98	9.26	11.05	9.46
AT1G17880	-0.0363385	0.868028	0.910651	84.73	82.86	136.99	101.2	107.48	104.19
AT1G17890	0.067475	0.747409	0.82293	21.24	19.09	30.73	26.16	26.58	25.73
AT1G17920	-0.596369	0.0884739	0.153154	2.88	2.11	1.31	1.33	1.55	1.53
AT1G17930	0.578417	0.0105335	0.0246359	3.64	4.85	3.82	6.05	7.32	6.11
AT1G17940	0.463135	0.0109542	0.0255129	3.18	3.84	3.52	5.25	4.92	5.22
AT1G17950	-1.28751	0.0124093	0.0285273	2.19	1.59	0.92	0.82	0.61	0.6
AT1G17960	0.885957	0.0297214	0.0610077	1.45	0.65	2.12	2.6	2.83	2.76
AT1G17970	-0.751754	0.000533285	0.00169394	5.99	5.92	5.46	3.64	4.25	3.03
AT1G17980	0.535195	0.000885065	0.00268607	9.44	9.3	7.92	13.19	12.72	14.97
AT1G17990	-2.78017	0.000189603	0.000659276	1.23	1.67	0.52	0.1	0.19	0.24
AT1G18010	-0.661024	0.759444	0.832217	0.05	0.09	0	0.05	0	0.05
AT1G18020	-0.801805	0.385685	0.50366	0.2	0.86	0.15	0.25	0.25	0.25
AT1G18030	-0.677664	0.000562686	0.00177673	5.1	4.91	5.1	3.16	3.56	3.27
AT1G18040	0.347546	0.105389	0.176818	4.28	3.82	5.54	6.57	6.03	5.7
AT1G18060	-0.571791	0.00592202	0.0148606	23.56	21.99	34.49	19.23	18.49	19.03
AT1G18070	0.0136942	0.910202	0.940748	28.58	29.36	34.27	32.17	33.07	33.1
AT1G18080	0.441694	0.0457042	0.0879826	139.52	136.01	228.47	249.16	232.43	239.42
AT1G18090	-0.196218	0.41552	0.532557	2.71	2.94	4.02	3.05	3.14	2.73
AT1G18100	1.31925	3.83499e-10	2.8073e-09	3.21	2.19	3.14	7.57	7.23	7.65
AT1G18140	-0.450399	0.194865	0.294193	2.62	2.33	1.39	1.75	1.5	1.67
AT1G18150	-0.265805	0.0815099	0.143047	13.95	11.61	14.92	11.55	12.61	11.36
AT1G18160	-0.590182	0.00164171	0.00470295	14.89	15.21	10.94	9.6	9.66	9.62
AT1G18170	-1.86889	7.07934e-23	1.29184e-21	33.51	35.44	27.02	9.62	8.85	9.36
AT1G18180	0.87	0.00933434	0.0221643	1.74	1.33	2.79	3.81	4.12	3.34
AT1G18190	0.0116142	0.945898	0.966251	6.57	6.19	8.17	7.61	7.54	7.11
AT1G18193	5.60034	4.23102e-42	1.86548e-40	0.62	0.29	2.08	47.9	53.81	51.14
AT1G18197	1.24504	0.226338	0.331751	0.49	0.08	0.08	0.4	0.48	0.72
AT1G18200	1.02	0.000673956	0.00209768	3.86	1.9	3.23	6.57	6.09	6.5
AT1G18210	1.72837	3.45387e-23	6.42038e-22	27.16	26.71	38.33	103.66	108.62	109.99
AT1G18250	1.60044	4.05932e-05	0.00015846	7.2	10.86	24.13	44.01	47.44	43.07
AT1G18260	0.137283	0.544232	0.654528	21.5	21.69	13.56	21.71	22.79	21.67
AT1G18265	-0.887895	0.134689	0.217048	3.01	4.29	1.4	1.51	2.6	0.89
AT1G18270	-0.647193	0.0855011	0.148842	17.04	13.54	5.33	8.15	8.11	8.09
AT1G18280	0.468079	0.620905	0.72119	0.5	0.32	0.08	0.49	0.5	0.33
AT1G18290	0.882875	0.0414304	0.0810092	1.65	0.86	2.02	3.04	2.8	2.95
AT1G18300	3.59474	7.92225e-84	1.31366e-81	4.97	3.97	3.71	51.02	56.71	53.7
AT1G18320	-0.0306064	0.94834	0.967751	1.22	1.01	1.98	1.27	1.73	1.34
AT1G18330	1.31522	0.00109464	0.00326155	0.59	0.47	1	1.8	1.81	1.79
AT1G18335	0.173657	0.567859	0.675591	2.53	1.88	3.42	2.72	2.99	3.6
AT1G18340	0.198796	0.355347	0.472517	3.72	3.62	4.54	4.31	5.11	4.98
AT1G18350	-1.85667	0.183912	0.280233	0.46	0.09	0.71	0.09	0.27	0
AT1G18360	0.576152	0.0236684	0.0499865	4.09	3.75	6.52	7.34	7.07	8.16
AT1G18370	1.15876	2.51582e-09	1.69722e-08	4.02	4.18	5.91	11.82	10.57	10.86
AT1G18390	0.339972	0.0597603	0.110496	5.19	3.73	5.01	6.09	6.28	6.23
AT1G18400	-3.36591	3.82071e-25	7.89073e-24	7.48	5.92	8.76	1.05	0.65	0.56
AT1G18410	-0.679939	0.298695	0.412693	0.16	0.12	0.3	0.1	0.11	0.18
AT1G18420	-0.494279	0.0228302	0.0484759	7.24	7.1	6.03	4.67	4.63	6.01
AT1G18440	-1.4247	1.09631e-07	6.1548e-07	8.67	7.78	11.02	2.6	3.96	4.23
AT1G18450	0.463021	0.000274264	0.000921991	13.16	12.26	11.83	18.26	18.6	17.41
AT1G18460	0.0328483	0.916314	0.944973	10.76	11.3	5.17	10.22	9.07	10.31
AT1G18470	-0.662692	0.000746894	0.00230153	14.75	12.34	9.85	8.3	8.06	8.33
AT1G18480	0.301074	0.133862	0.21599	13.91	11.29	17.1	16.88	18.52	19.54
AT1G18485	-1.44721	7.21465e-09	4.63744e-08	7.41	9.31	6.53	3.05	2.46	3.54
AT1G18490	-0.101315	0.649656	0.745059	6.5	6.86	4.87	5.89	6.28	5.84
AT1G18500	-1.02797	1.00272e-08	6.356e-08	37.17	37.2	27.73	18.05	16.6	18.4
AT1G18520	2.80223	0.374615	NA	0	0	0	0	0.21	0.07
AT1G18530	0.523845	0.78819	NA	0.16	0	0.15	0.16	0.16	0.16
AT1G18540	0.0864622	0.771084	0.840785	103	101.48	217.61	159.08	154.4	157.64
AT1G18550	0.538854	0.0108796	0.0253598	3.46	3.9	3	4.92	5.25	5.76
AT1G18560	-0.113989	0.645436	0.741553	2.17	2.27	2.08	2.02	2.07	2.28
AT1G18570	1.26631	5.83378e-10	4.1953e-09	6.54	7.81	10.29	20.22	20.91	21.49
AT1G18580	-0.0371709	0.817464	0.875618	9.98	11.58	10.3	10.89	10.59	11.39
AT1G18590	-0.0546896	0.893844	0.928875	8.88	9.33	26.39	14.9	14.43	15.74
AT1G18600	0.494627	0.00150324	0.00433451	7.56	8.01	8.65	12.72	11.56	11.79
AT1G18610	-0.729357	0.0064527	0.0160166	5.93	4.22	3.52	3.36	2.7	2.65
AT1G18620	-0.274819	0.429001	0.545774	21.11	24.07	8.96	15.47	15.51	16.64
AT1G18630	-0.28891	0.285519	0.39824	7.69	6.62	12.32	7.67	7.3	7.98
AT1G18640	0.088415	0.522956	0.63535	14.45	14.46	13.93	16.79	16.3	15.07
AT1G18650	0.518587	0.0174629	0.0384901	9.99	12.35	8.21	16.13	16.32	13.95
AT1G18660	-0.702167	4.65569e-05	0.000180021	12.37	9.46	13.54	7.5	7.49	7.94
AT1G18670	0.283074	0.0973264	0.165708	5.52	6.1	5	7.47	7.24	6.69
AT1G18680	-0.355158	0.201884	0.302872	4.47	6.76	4.89	4.06	4.46	4.85
AT1G18690	-0.294418	0.189009	0.286886	2.81	3.19	3.77	2.48	3.07	2.88
AT1G18700	0.0604548	0.733401	0.812247	7.88	7.98	6.18	8.61	8.28	7.44
AT1G18710	-0.150594	0.833578	0.887157	1.21	2.15	0.18	1.04	1.08	1.29
AT1G18720	0.961694	7.91919e-23	1.43821e-21	39.33	36.92	39.48	78.48	79.98	79.71
AT1G18730	-3.48456	6.60068e-101	1.88804e-98	53.7	59.3	65.03	5.47	5.98	5.36
AT1G18740	2.98229	1.45374e-58	1.12385e-56	17.86	14.71	11.85	120.37	122.24	128.63
AT1G18750	-0.393169	0.217153	0.321127	1.47	1.79	1.23	1.26	1.06	1.31
AT1G18760	-0.0619488	0.987442	NA	0	0	0.14	0	0	0.15
AT1G18773	-0.888805	0.0245381	0.0515947	5.26	5.86	2.73	2.53	2.64	2.78
AT1G18800	-0.221858	0.106417	0.178346	18.21	17.43	20.3	17.43	17.43	15.8
AT1G18810	-4.67593	3.90814e-13	3.71695e-12	6.39	4.09	2.73	0.18	0.24	0.12
AT1G18830	-0.802345	0.522877	0.635286	0.08	0.07	0.04	0.06	0.06	0
AT1G18835	-0.0439012	0.965283	0.97776	0.31	0.44	1.8	0.31	0.93	1.38
AT1G18840	0.753464	2.91074e-09	1.95041e-08	9.64	10.36	10.46	18.62	17.98	17.69
AT1G18850	0.0376619	0.839681	0.891331	7.79	7.7	9.19	9.31	8.05	9.4
AT1G18860	-0.037041	0.93198	0.956173	1.8	0.7	1.05	1.26	1.19	1.18
AT1G18870	-0.633776	0.275273	0.387278	1.06	1.41	0.34	0.81	0.4	0.71
AT1G18871	-0.0619487	0.987369	NA	0	0.54	0	0.56	0	0
AT1G18880	-0.937419	0.00105859	0.00316318	12.4	17.91	9.53	6.52	8.51	7.07
AT1G18890	0.757635	4.65947e-09	3.05421e-08	12.89	12.84	12.15	22.27	21.59	23.88
AT1G18900	1.08056	6.35601e-11	5.01533e-10	4.93	3.95	4.8	10.83	10.11	9.58
AT1G18910	0.246826	0.186359	0.283334	4.22	3.5	4.45	5.51	5.4	4.33
AT1G18940	-0.906664	0.047683	0.0912392	1.86	1.52	1.16	0.69	0.64	1.23
AT1G18950	0.0309201	0.824123	0.880452	7.37	7.49	6.82	7.66	7.51	8.25
AT1G18960	-0.683058	0.825001	0.880867	0.24	0	0	0.15	0	0
AT1G18970	0.700857	0.173285	0.26704	3.01	1.12	5.68	5.7	5.21	5.78
AT1G18975	0.904084	2.64274e-05	0.000106258	5.16	5.06	7.9	11.46	12.17	12.13
AT1G18980	1.07858	1.33733e-06	6.52081e-06	21.41	14.65	13.96	34.51	40.6	36.46
AT1G18990	-1.94151	0.232084	0.338268	0.05	0.43	0.05	0.1	0	0.05
AT1G19000	-0.908403	0.000317185	0.00105282	84.15	86.14	48.15	41.29	40.35	41.86
AT1G19010	-0.215725	0.404596	0.522511	2.86	3.31	3.5	2.79	3.37	2.65
AT1G19020	3.09504	5.79357e-34	1.80619e-32	7.51	5.85	12.04	75.02	77.25	76.3
AT1G19025	0.369063	0.225533	0.330762	1.84	2.33	1.68	2.58	3.09	2.32
AT1G19040	3.60137	0.109086	0.182112	0	0	0	0.37	0.07	0.07
AT1G19050	-0.341997	0.31249	0.427853	7.68	5.37	12.95	7.97	7.03	6.55
AT1G19080	-0.137265	0.676265	0.767493	3.57	2.95	6.46	3.97	4.22	4.22
AT1G19100	0.0996136	0.620698	0.721096	3.14	2.92	2.39	3.5	3.22	2.86
AT1G19110	-0.351891	0.221729	0.326438	21.73	22.05	11.07	15.99	15.67	13.97
AT1G19115	0.486598	0.551233	0.660932	0.3	0.17	0.29	0.47	0.41	0.23
AT1G19120	0.151967	0.365812	0.483335	19.84	17.48	22.98	24.68	21.95	24.09
AT1G19130	0.192485	0.409842	0.527322	25.63	29.58	44.6	43.13	39.7	37.44
AT1G19140	0.953665	6.11852e-05	0.00023169	9.08	7.88	14.03	19.93	21.59	21.71
AT1G19150	-3.17039	7.44318e-55	4.99479e-53	60.85	59.21	46.29	6.87	6.71	5.98
AT1G19160	-0.38928	0.786723	0.852597	0.18	0.17	0.09	0.18	0.09	0.09
AT1G19170	0.317814	0.0734977	0.1316	7.48	6.49	6.64	9.33	9.66	8.16
AT1G19180	3.84542	2.57967e-71	3.02721e-69	9.88	8.81	15.35	165.91	174.52	175.06
AT1G19190	0.229535	0.638765	0.735958	1.14	1.49	3.29	2.58	2.34	2.4
AT1G19200	-0.0603382	0.881568	0.920287	1.69	1.75	1.86	1.56	2.08	1.73
AT1G19210	9.11042	3.19339e-14	3.28424e-13	0	0.11	0	20.3	24.84	23.81
AT1G19220	-0.0750325	0.794886	0.858759	6.43	4.39	3.13	5.04	4.13	4.84
AT1G19230	0.234884	0.399028	0.516983	3.25	1.99	1.81	3.18	2.67	2.92
AT1G19240	0.0575772	0.762284	0.834091	10.21	9.23	11.17	11.38	11.56	10.7
AT1G19250	0.595122	0.479178	0.593507	0.11	0.25	1.61	1.2	1.07	0.84
AT1G19270	0.264292	0.227579	0.333206	5.62	3.58	4.34	6.07	5.65	5.43
AT1G19290	0.312648	0.101796	0.171721	4.56	3.97	4.65	5.16	5.49	6.62
AT1G19300	0.132398	0.496654	0.610723	7.67	8.65	9.96	10.97	10	9.48
AT1G19310	0.335412	0.0900999	0.155487	9.54	9.38	12.12	12.42	15.25	13.68
AT1G19320	-5.09394	0.00141574	0.00411018	0.63	0.79	0.4	0	0	0
AT1G19330	0.898382	0.000177225	0.000619434	6.74	6.78	4.22	10.73	12.29	12.04
AT1G19340	-0.642265	0.010708	0.0250033	3.15	2.93	2.79	2.06	1.78	2.17
AT1G19350	-1.47126	6.0198e-14	6.06032e-13	95.92	92.46	65	32.33	31.82	32.68
AT1G19360	0.252472	0.0597422	0.110471	22.78	23.2	27.06	31.46	29.2	31.27
AT1G19370	0.131086	0.413673	0.530937	11.07	11.87	10.2	12.52	13.4	12.49
AT1G19380	3.13632	2.82608e-18	3.89339e-17	8.25	7.2	20.38	107.13	111.23	112.39
AT1G19390	-2.08625	0.322257	0.438306	0.19	0.11	0	0.08	0	0
AT1G19400	-0.882447	0.0147493	0.0332363	23.24	24.13	9.18	11.98	10.21	10.43
AT1G19410	2.79236	0.482154	NA	0	0	0	0.2	0	0
AT1G19430	-0.1882	0.314462	0.429936	11.13	12.08	8.83	9.62	9.76	10.42
AT1G19440	0.317523	0.0563522	0.105206	14.28	11.05	11.95	17.17	16.5	15.38
AT1G19450	0.974988	0.00246504	0.00677974	6.55	4.72	11.92	17.2	16.57	14.1
AT1G19470	-3.27833	0.392909	0.510936	0.41	0	0	0	0	0
AT1G19480	0.345586	0.204447	0.305815	4.99	2.98	4.01	4.44	5.4	6.21
AT1G19485	-0.839404	1.99036e-05	8.15058e-05	7.59	6.17	5.91	4.38	3.86	3.38
AT1G19490	3.6584	5.81067e-33	1.71347e-31	1.17	0.45	0.92	10.91	12.51	10.3
AT1G19500	-0.0619487	0.987376	NA	0	0.09	0	0	0	0.1
AT1G19510	-6.48328	1.34979e-05	5.66842e-05	1.29	2.18	0.41	0	0	0
AT1G19520	0.0601656	0.751969	0.826572	12.38	10.83	16.53	14.25	14.41	15.02
AT1G19530	-1.29531	0.0133261	0.0303756	14.32	9.84	2.88	4.48	3.66	3.55
AT1G19540	-0.828565	0.135006	0.21747	6.97	6.72	1.22	2.97	3.11	2.86
AT1G19550	2.26168	0.0202576	0.0437356	0.29	0.14	0.28	0.84	1.56	1.12
AT1G19565	2.45316	0.0321194	0.0652337	0.29	0	0.09	0.47	0.67	1.04
AT1G19570	2.89734	9.45104e-43	4.28254e-41	111.54	138.45	191.85	1117.51	1154.28	1201.84
AT1G19580	0.723388	0.000618705	0.00194049	8.52	9.1	13.07	15.79	18.77	18.89
AT1G19600	-0.518533	0.00132936	0.0038875	44.73	44.62	35.29	31.49	29.63	31.01
AT1G19610	1.60347	0.0278473	0.0576522	0.28	0.78	3.19	4.87	4.09	4.59
AT1G19620	-3.24762	0.000323095	0.0010698	1.44	3.72	1.57	0.19	0.57	0
AT1G19630	1.00881	0.0314993	0.0641608	0.35	0.68	0.25	1	0.82	0.91
AT1G19640	5.50008	1.53037e-14	1.61977e-13	0	0.09	0.06	2.45	2.44	2.84
AT1G19650	0.519358	0.0061842	0.0154372	3.28	2.8	3.44	4.73	4.5	5.16
AT1G19660	-0.953824	0.00429033	0.0111399	51.06	62.31	24.04	25.78	24.51	25.2
AT1G19670	1.08309	0.000375438	0.00122889	14.29	11.39	26.74	38.92	37.27	40.52
AT1G19680	-0.277732	0.375903	0.493986	21.35	26.22	11.45	19.1	16.34	16.33
AT1G19690	-0.450284	0.014682	0.0331068	9.7	9.09	11.52	7.98	7.22	8.22
AT1G19700	-0.175254	0.32956	0.446126	10.46	9.78	7.87	8.59	8.64	9.12
AT1G19710	0.323424	0.177395	0.27221	9.54	8.64	14.93	13.61	15.39	14.64
AT1G19715	-0.821115	5.40341e-07	2.78044e-06	18.82	17.13	16.36	11.71	9.24	10.36
AT1G19720	-1.20334	2.53612e-05	0.000102101	18.79	20.82	10.65	8.26	7.99	6.93
AT1G19730	0.966383	4.70525e-06	2.12284e-05	9.04	6.33	7.24	15.72	14.63	16.26
AT1G19740	-1.27701	1.55259e-17	2.03508e-16	64.47	59.74	53.62	25.19	25.24	27.18
AT1G19750	0.593061	0.22522	0.330471	0.46	0.33	0.28	0.68	0.51	0.51
AT1G19770	1.18582	0.000343101	0.00112967	71.68	65.66	28.21	130.83	134.11	135
AT1G19780	1.41956	1.40938e-05	5.90025e-05	6.92	6.4	2.86	15.23	15	15.71
AT1G19790	4.38338	1.75264e-49	9.64076e-48	0.46	0.57	0.67	12.17	12.87	12.47
AT1G19800	-0.221502	0.251038	0.360219	16.34	15.3	21.6	17.74	15.6	14.83
AT1G19830	0.142531	0.860387	0.905599	1.22	0.35	0.7	1.32	0.48	0.84
AT1G19835	-0.616484	0.0226138	0.0480893	24.58	28.3	14.33	15.85	15.29	15.42
AT1G19840	1.68141	1.74544e-08	1.07426e-07	3.38	1.94	2.43	8.7	8.87	8.59
AT1G19850	2.51703	3.51147e-30	9.2148e-29	5.32	6.66	3.97	32.45	32.76	31.68
AT1G19860	0.182625	0.348776	0.465875	5.04	4.55	5.52	6.83	6.12	5.14
AT1G19870	-0.160538	0.411678	0.528971	30.36	31.1	22.02	29.03	24.81	25.31
AT1G19880	0.0225954	0.870379	0.912531	14.74	16.61	15.39	15.62	17.12	17.49
AT1G19900	-3.48228	5.97361e-15	6.52789e-14	6.4	6.23	3.32	0.57	0.53	0.42
AT1G19910	0.206315	0.083334	0.145634	131.31	110.4	134.05	157.05	152.68	147.87
AT1G19920	0.197501	0.237005	0.344254	35.61	34.86	47.45	45.55	45.65	51.49
AT1G19940	-0.102344	0.779983	0.84738	0.72	0.98	0.89	0.78	1.07	0.7
AT1G19950	0.597576	0.0154043	0.0345009	4.37	3.04	4.23	6.29	7.22	5.05
AT1G19960	-0.804354	0.00897211	0.0214086	6.84	6.24	9.63	5.17	3.81	4.73
AT1G19970	2.13769	4.22829e-20	6.53757e-19	2.13	2.64	3.11	11.49	13.46	11.74
AT1G19980	0.790345	0.00116344	0.00344234	2.29	2.4	2.68	4.63	4.18	4.67
AT1G19990	-0.267968	0.261022	0.371223	5.47	4.82	6.78	5.51	4.8	4.63
AT1G20010	-1.20933	2.96699e-14	3.06518e-13	83.39	91.1	69.75	36.6	37.28	38.03
AT1G20020	-3.63868	2.49249e-205	6.33729e-202	380.52	411.25	404.06	32.35	32.68	36.52
AT1G20030	2.56529	4.91349e-28	1.17365e-26	2.17	2.94	2.08	14.99	16.33	13.83
AT1G20050	0.396269	0.00336471	0.00896642	45.73	48.59	54.93	67.87	73.8	65.87
AT1G20060	0.497684	0.0691089	0.125013	0.73	0.81	1.14	1.34	1.28	1.37
AT1G20065	-0.109394	0.882866	0.9214	0.48	0.28	0.86	0.58	0.24	0.76
AT1G20070	0.916863	0.0230964	0.0489456	2.94	4.29	9.07	10.02	10.64	11.75
AT1G20080	-1.5051	0.404638	0.522523	0.18	0.06	0	0.06	0	0.03
AT1G20090	0.117373	0.524677	0.636764	37.55	37.69	27.24	39.7	38.99	39.08
AT1G20100	-0.0852194	0.723409	0.804422	33.09	29.33	53.85	38.53	37.23	39.6
AT1G20110	0.442702	2.18666e-05	8.90857e-05	24.98	24.53	25.42	34.84	35.69	37.11
AT1G20120	-0.939598	0.400439	0.518371	0.16	0.3	0.1	0.1	0.1	0.1
AT1G20130	-1.93789	0.61347	NA	0.04	0.04	0	0	0	0
AT1G20140	0.52641	0.00483919	0.0124101	6.88	6.73	8.22	11.13	11.1	10.98
AT1G20150	0.759417	0.661811	0.755436	0	0.06	0.06	0.16	0.06	0
AT1G20160	1.88388	3.89438e-31	1.06597e-29	3.4	4.01	4.16	15.03	14.57	15.57
AT1G20180	-3.13427	0.168054	0.260417	0.06	0.43	0	0	0	0.06
AT1G20190	-3.38533	2.35029e-27	5.42701e-26	38.56	31.7	19.75	3.43	3.13	2.57
AT1G20200	0.630109	1.44717e-07	7.99312e-07	16.56	16.86	18.32	27.44	27.51	29.68
AT1G20220	-0.113525	0.65559	0.750318	18.12	15.66	29.43	18.11	21.56	21.81
AT1G20225	0.152805	0.249875	0.358826	24.46	22.7	23.33	27.86	28.78	26.16
AT1G20230	-0.272207	0.326774	0.443271	2.68	2.19	2.07	2.19	1.81	2.07
AT1G20260	-0.175207	0.0642375	0.117511	49.13	48.18	51.89	46.17	46.97	46.5
AT1G20270	1.06335	3.81827e-09	2.5267e-08	5	4.75	6.08	12.24	10.7	12.02
AT1G20290	0.472201	0.496648	0.610723	0.1	0.23	0.42	0.33	0.22	0.55
AT1G20300	0.585335	0.000793484	0.00242907	6.4	6.08	6.18	9.63	9.87	10.08
AT1G20310	9.05828	4.10729e-14	4.19024e-13	0.08	0	0	16.31	16.37	14.55
AT1G20320	2.38711	0.485245	NA	0	0	0	0.08	0.16	0
AT1G20330	-0.0339929	0.892209	0.927778	94.9	93.56	53.21	83.38	81.88	85.16
AT1G20340	-2.59209	1.5123e-112	5.40717e-110	1174.77	1262.23	1387.95	226.48	214.5	229.41
AT1G20350	3.56951	2.29703e-23	4.32261e-22	0.84	0.89	1.21	13.27	11.94	11.81
AT1G20370	-0.0886401	0.593819	0.697596	9.18	10.2	10.74	10.62	9.79	9.55
AT1G20380	-0.292865	0.382791	0.500538	1.95	2.07	3.87	2.53	2.4	1.85
AT1G20400	-1.13992	0.201119	0.302002	0.18	0.09	0.15	0.07	0.09	0.04
AT1G20405	-1.90305	0.622499	NA	0	0.2	0.2	0	0	0
AT1G20410	-0.106457	0.547935	0.657769	6.27	5.5	5.75	6.52	5.43	5.24
AT1G20430	0.822551	0.000543996	0.00172485	21.03	19.93	33.38	43.84	51.36	43.32
AT1G20440	-0.0573546	0.82844	0.883574	188.35	153.21	92.46	145.14	145.82	151.09
AT1G20450	1.98971	7.66175e-68	8.07944e-66	51.83	46.05	45.52	198.78	204.06	199.08
AT1G20460	0.00918771	0.971709	0.981553	3.41	5.02	4.36	5.4	4.24	4
AT1G20470	-1.40474	0.0057835	0.0145561	5.17	3.46	3.67	1.46	2.3	1.14
AT1G20480	-1.06598	0.00171518	0.00489382	3.07	3.72	2.27	1.63	1.21	1.76
AT1G20490	-1.12987	2.77961e-05	0.000111394	3.18	3.97	3.2	1.48	1.68	1.85
AT1G20500	2.1513	0.428156	0.545032	0	0	0.08	0	0.37	0
AT1G20510	3.31278	4.73686e-20	7.28941e-19	5.41	3.89	12	76.22	72.54	73.29
AT1G20520	1.62128	0.00928292	0.0220583	1.02	0.83	0.84	1.57	4.03	3.13
AT1G20530	0.412336	0.337272	0.454309	0.54	0.75	0.68	0.9	0.91	0.98
AT1G20540	-0.203098	0.294325	0.407937	9.2	11.98	9.06	9.2	9.35	9.29
AT1G20550	0.628907	0.00172629	0.00492368	2.89	3.13	3.09	5.4	4.99	4.52
AT1G20560	0.56068	4.89814e-05	0.000188662	16.76	16.71	17.66	28.73	24.34	26.66
AT1G20570	0.635311	0.179705	0.274989	0.41	0.18	0.46	0.53	0.51	0.67
AT1G20575	0.0977309	0.562689	0.67108	9.78	9.03	11.6	11.47	11.33	11.55
AT1G20580	0.17486	0.376228	0.4943	21.61	22.6	32.87	31.12	29.58	31.07
AT1G20600	2.38551	0.485664	NA	0	0	0	0	0.15	0.07
AT1G20610	0.887843	1.6666e-07	9.13032e-07	3.94	4.32	4.18	8.17	8.47	7.72
AT1G20620	0.135241	0.213609	0.316868	496.43	543.36	497.57	596.67	591.87	598.19
AT1G20630	0.569858	6.4138e-06	2.83061e-05	19.27	20.67	18.42	31.28	30	30.39
AT1G20640	-0.603773	0.000690031	0.00214363	5.14	4.97	5.18	3.23	3.9	3.5
AT1G20650	-0.742556	0.00137237	0.00399746	12.98	13.69	8.85	7.47	8	7.03
AT1G20670	-0.0540495	0.740574	0.817919	7.7	8.01	6.69	7.87	7.26	7.71
AT1G20680	1.18514	0.147764	0.234322	0.2	0.12	0.57	0.45	0.65	1.02
AT1G20690	-0.23952	0.502809	0.616651	3.56	3.31	1.76	2.41	2.74	2.61
AT1G20693	0.00324088	0.981577	0.987756	144.3	149.12	122.74	141.17	148.99	151.45
AT1G20696	0.370527	0.000307628	0.00102362	79.69	80.9	84.36	106.09	114.03	114.65
AT1G20700	-1.16944	0.0188043	0.0410709	1.83	1.21	1.63	0.79	0.47	0.93
AT1G20720	0.575859	0.0398412	0.0783506	1.05	0.77	1.46	1.62	1.59	1.94
AT1G20730	6.07711	4.92155e-05	0.000189468	0	0	0	0.83	0.35	1.52
AT1G20760	-0.184926	0.409194	0.526934	14.42	16.1	9.94	11.69	12.8	13.26
AT1G20770	0.13348	0.559213	0.667978	10.93	11.42	17.65	15.93	14.38	15.96
AT1G20780	0.163615	0.273677	0.385364	8.38	7.62	7.57	9.53	8.54	9.83
AT1G20790	5.70515	0.000121932	0.000438912	0	0	0	0.38	0.97	0.57
AT1G20795	3.64365	0.000765485	0.0023528	0.08	0	0.16	0.71	1.35	1.02
AT1G20810	-2.12061	1.59588e-33	4.86264e-32	27.46	27.94	24.11	6.27	6.81	6.26
AT1G20816	-0.381198	0.232085	0.338268	4.13	4.74	7.8	4.24	5.09	4.17
AT1G20823	2.98083	2.78962e-39	1.09682e-37	3.94	6.29	4.55	43.02	39.62	41.18
AT1G20830	-1.07119	1.51176e-08	9.38515e-08	11.91	11.5	10.29	6	5.91	5.04
AT1G20840	-1.08863	9.24308e-06	3.98473e-05	55.91	48.47	30.91	20.74	22.81	23.86
AT1G20850	-2.13796	5.97063e-08	3.44406e-07	39.43	45.59	14.76	7.64	8.08	8.42
AT1G20860	-0.080717	0.957285	0.973364	0.1	0.02	0.02	0	0.04	0.1
AT1G20870	0.555513	0.160164	0.250378	0.69	0.84	0.82	1.47	1	1.19
AT1G20875	-2.29425	0.32679	0.443271	1.01	1.43	0	0.49	0	0
AT1G20880	-0.502381	0.0467717	0.0897431	5.76	6.67	4.01	4.14	3.95	4.22
AT1G20890	-0.779713	0.000486394	0.0015571	7.06	6.41	7.87	4.7	3.98	4.44
AT1G20900	-0.114502	0.635795	0.733348	13.6	9.78	17.83	13.41	13.14	13.52
AT1G20910	-0.144983	0.531036	0.642539	3.24	4.89	3.9	4.16	3.55	3.83
AT1G20920	-0.188165	0.17856	0.273549	16.48	18.57	15.92	15.57	16.39	15.41
AT1G20923	0.718828	0.26606	0.377262	0.62	1.01	1.92	2.25	1.52	2.4
AT1G20925	1.53891	0.295119	0.40884	0	0.04	0.07	0.08	0.19	0.08
AT1G20930	1.04753	9.61667e-07	4.78908e-06	4.57	4.47	6.36	9.89	11.98	11.73
AT1G20950	0.100624	0.529426	0.641099	17.99	16.24	22.75	20.76	21.74	21.94
AT1G20960	0.0560791	0.733651	0.812474	28.44	28.25	21.62	28.08	29.46	28.68
AT1G20970	0.104314	0.683845	0.773641	22.08	24.71	13.21	23.78	22.16	22.55
AT1G20980	0.281827	0.120002	0.196973	26.68	25.4	18.84	31.09	30.06	30.16
AT1G20990	0.889591	0.282064	0.394721	0.17	0.57	0.11	0.7	0.54	0.43
AT1G21000	0.492639	0.000819287	0.00250337	21.5	24.42	21.14	31.59	34.63	33.68
AT1G21010	1.50806	6.04782e-17	7.58729e-16	8.74	9.34	8.81	27.46	28.86	24.6
AT1G21050	-0.950374	3.09601e-06	1.43908e-05	13.22	14.25	12.01	7.69	6.14	7.8
AT1G21060	-2.74378	1.5389e-19	2.27485e-18	13.69	11.19	8.17	1.33	1.71	2.18
AT1G21065	-1.15749	5.69184e-18	7.63909e-17	37.56	40.32	38.1	18.85	17.82	18.34
AT1G21070	0.214194	0.3104	0.425684	4.18	4.39	5.62	6.14	5.69	5.55
AT1G21080	0.534609	0.000254819	0.000861812	12.42	9.87	10.44	16.71	16.08	17.3
AT1G21090	2.01281	3.05891e-25	6.35182e-24	3.72	4.31	3.91	15.18	17.34	18.49
AT1G21100	0.408101	0.412799	0.530171	51.37	40.93	9.07	47.17	47.7	48.17
AT1G21110	1.77326	1.85131e-12	1.65806e-11	16.09	8.97	17.95	52.17	52.08	50.38
AT1G21120	2.84658	4.09676e-06	1.86708e-05	0.74	0.64	4.5	14.66	14.49	15.06
AT1G21130	-2.45549	5.0091e-23	9.22893e-22	107.82	104.32	62.12	18.64	16.87	17.52
AT1G21140	1.35436	0.000927067	0.0028035	1.66	1.05	1.15	3.34	3.1	3.97
AT1G21150	0.765463	0.0162673	0.0361893	2.52	2.38	1.59	3.84	3.45	4.38
AT1G21160	-0.84516	5.08984e-05	0.000195651	11.58	11.82	8.05	6.11	6.35	6.1
AT1G21170	0.0441708	0.752254	0.826732	4.98	4.56	4.85	5.45	5.32	4.9
AT1G21190	0.168334	0.394233	0.512252	14.53	13.7	19.58	17.57	19.35	19.76
AT1G21200	-0.176245	0.440434	0.556789	6.56	4.59	6.36	5.62	4.64	6.08
AT1G21210	0.438279	0.5823	0.687681	0.24	0.06	0.35	0.48	0.24	0.21
AT1G21230	-0.764145	0.787941	0.853385	0	0	0.19	0.12	0	0
AT1G21240	-0.789396	0.722043	0.803389	0	0.11	0.08	0.11	0	0
AT1G21250	0.00681273	NA	NA	0.76	1.04	13.87	5.77	5.72	4.88
AT1G21270	-1.6745	2.25467e-16	2.70407e-15	8.52	8.44	11.66	3.24	3.27	2.95
AT1G21280	0.433789	0.0961078	0.164049	6.44	6.46	7.94	7.79	10.68	11.27
[truncated: 21,836 more rows]

## Sheet: Table S3
Table S3. The list of genes with de novo m5C modification in emf1
AT1G07810
AT1G26730
AT1G36078
AT1G42970
AT1G43620
AT1G44085
AT1G45233
AT1G48110
AT1G48700
AT1G54385
AT1G58807
AT1G64510
AT1G64520
AT2G06990
AT2G07768
AT2G18760
AT2G19710
AT2G23360
AT2G29040
AT2G35155
AT3G01500
AT3G01590
AT3G14067
AT3G19590
AT3G22890
AT3G44330
AT3G46565
AT3G46990
AT3G47000
AT3G48360
AT3G56210
AT4G03566
AT4G08895
AT4G10695
AT4G30020
AT4G37760
AT5G18800
AT5G20250
AT5G36670
AT5G36740
AT5G48000
AT5G48300
AT5G49740
AT1G02780
AT1G07120
AT1G10960
AT1G16160
AT1G20600
AT1G20640
AT1G21313
AT1G21310
AT1G21680
AT1G22540
AT1G24735
AT1G24881
AT1G26520
AT1G34770
AT1G43730
AT1G44780
AT1G48040
AT1G52730
AT1G55540
AT1G58350
AT1G62950
AT1G66620
AT1G68010
AT1G68890
AT1G69530
AT1G73885
AT1G76020
AT1G76930
AT1G78830
AT1G78920
AT1G80920
AT2G05050
AT2G06500
AT2G06960
AT2G13790
AT2G14860
AT2G15890
AT2G17930
AT2G18915
AT2G20260
AT2G23670
AT2G24780
AT2G30570
AT2G37220
AT2G39730
AT2G41210
AT2G47850
AT3G01480
AT3G03700
AT3G04440
AT3G04443
AT3G05040
AT3G13662
AT3G16270
AT3G19120
AT3G19690
AT3G22120
AT3G26020
AT3G30390
AT3G42990
AT3G49890
AT3G49900
AT3G51120
AT3G52380
AT3G52600
AT3G59540
AT3G61410
AT4G00240
AT4G00895
AT4G02770
AT4G05040
AT4G08300
AT4G09560
AT4G10340
AT4G13340
AT4G14210
AT4G14605
AT4G14960
AT4G16920
AT4G20940
AT4G23330
AT4G23990
AT4G29730
AT4G39120
AT5G04140
AT5G06950
AT5G14620
AT5G15080
AT5G15440
AT5G16270
AT5G19500
AT5G19510
AT5G20200
AT5G30510
AT5G36661
AT5G39380
AT5G45470
AT5G50520
AT5G50630
AT5G61140
AT5G61300
AT5G61460
AT5G62220
AT5G66410
AT1G03410
AT1G04120
AT1G04140
AT1G11860
AT1G14830
AT1G15350
AT1G15700
AT1G20140
AT1G20150
AT1G26250
AT1G26255
AT1G30230
AT1G32060
AT1G32900
AT1G47128
AT1G50000
AT1G58360
AT1G68690
AT1G70850
AT1G74240
AT1G76280
AT1G77760
AT1G78380
AT1G79550
AT1G80030
AT1G80490
AT2G04360
AT2G04620
AT2G07698
AT2G07638
AT2G07722
AT2G10020
AT2G10940
AT2G11005
AT2G13800
AT2G14890
AT2G19510
AT2G23530
AT2G29110
AT2G31140
AT2G34480
AT2G37320
AT2G40830
AT2G42840
AT2G43030
AT2G43150
AT2G43180
AT2G43410
AT3G04480
AT3G04730
AT3G10380
AT3G12780
AT3G21290
AT3G22960
AT3G23325
AT3G25830
AT3G26130
AT3G26125
AT3G26650
AT3G28550
AT3G44310
AT3G48560
AT3G48990
AT3G53100
AT3G54350
AT3G54826
AT3G59020
AT3G59530
AT4G01290
AT4G01700
AT4G03230
AT4G04640
AT4G09650
AT4G12470
AT4G16380
AT4G17380
AT4G17390
AT4G26760
AT4G27140
AT4G30270
AT4G32330
AT4G33200
AT4G35890
AT5G01410
AT5G10360
AT5G10430
AT5G10435
AT5G14120
AT5G19120
AT5G19860
AT5G35067
AT5G37310
AT5G38560
AT5G38865
AT5G46110
AT5G55870
AT5G57200
AT5G60680
AT5G60710
AT5G61820
AT5G65390
ATMG00730
ATMG01090
AT1G01770
AT1G03880
AT1G05010
AT1G05190
AT1G07320
AT1G07705
AT1G07790
AT1G08380
AT1G09290
AT1G09300
AT1G09340
AT1G09440
AT1G12040
AT1G12700
AT1G16690
AT1G17450
AT1G17530
AT1G19025
AT1G19140
AT1G19950
AT1G20020
AT1G20330
AT1G21500
AT1G23180
AT1G23720
AT1G25550
AT1G27510
AT1G27680
AT1G28270
AT1G29535
AT1G29540
AT1G31490
AT1G31810
AT1G32070
AT1G32120
AT1G32810
AT1G34020
AT1G35410
AT1G48030
AT1G52110
AT1G53480
AT1G53490
AT1G53900
AT1G54115
AT1G54410
AT1G56230
AT1G60070
AT1G61210
AT1G61640
AT1G62440
AT1G62590
AT1G62640
AT1G62740
AT1G62760
AT1G62960
AT1G63900
AT1G65760
AT1G65990
AT1G67630
AT1G71190
AT1G71990
AT1G73190
AT1G73730
AT1G74390
AT1G76080
AT1G76970
AT1G77170
AT1G79190
AT1G79440
AT1G80440
AT2G01600
AT2G01950
AT2G02040
AT2G03440
AT2G04063
AT2G05380
AT2G05520
AT2G06510
AT2G07806
AT2G07795
AT2G13360
AT2G14800
AT2G15880
AT2G17010
AT2G17036
AT2G18465
AT2G18540
AT2G18940
AT2G20270
AT2G20440
AT2G20860
AT2G24300
AT2G24690
AT2G24820
AT2G25410
AT2G26000
AT2G26080
AT2G26120
AT2G26500
AT2G28150
AT2G28260
AT2G28490
AT2G29630
AT2G30950
AT2G33700
AT2G35370
AT2G36750
AT2G37230
AT2G38230
AT2G38410
AT2G39720
AT2G43800
AT2G44980
AT2G45810
AT2G46630
AT2G46810
AT2G47110
AT2G47590
AT3G01440
AT3G01470
AT3G01560
AT3G02790
AT3G03060
AT3G04560
AT3G04580
AT3G04920
AT3G05540
AT3G05880
AT3G06790
AT3G07005
AT3G07140
AT3G09710
AT3G11440
AT3G12190
AT3G12250
AT3G12260
AT3G13750
AT3G13870
AT3G14690
AT3G15850
AT3G18550
AT3G19515
AT3G19970
AT3G20362
AT3G21540
AT3G23320
AT3G24110
AT3G24530
AT3G25820
AT3G25920
AT3G26870
AT3G28960
AT3G28980
AT3G33520
AT3G43570
AT3G44290
AT3G44713
AT3G44830
AT3G45880
AT3G46360
AT3G46820
AT3G46960
AT3G53460
AT3G54050
AT3G55310
AT3G55390
AT3G55800
AT3G56590
AT3G61560
AT3G61570
AT3G62680
AT3G62700
AT3G63130
AT3G63140
AT3G63160
AT3G63200
AT4G02920
AT4G04180
AT4G07524
AT4G08878
AT4G09250
AT4G09690
AT4G10730
AT4G11070
AT4G11440
AT4G11450
AT4G12320
AT4G13390
AT4G15160
AT4G15480
AT4G15475
AT4G16480
AT4G16835
AT4G17560
AT4G17905
AT4G18465
AT4G18480
AT4G19020
AT4G19160
AT4G19590
AT4G20190
AT4G20707
AT4G22360
AT4G22467
AT4G22470
AT4G22756
AT4G23000
AT4G23840
AT4G23920
AT4G24150
AT4G26530
AT4G26750
AT4G27150
AT4G27160
AT4G27170
AT4G27600
AT4G27760
AT4G28520
AT4G30560
AT4G30935
AT4G33010
AT4G35290
AT4G35830
AT4G36700
AT4G37510
AT4G37800
AT4G37925
AT5G01450
AT5G01770
AT5G01930
AT5G03560
AT5G03640
AT5G03930
AT5G06130
AT5G06290
AT5G06350
AT5G06630
AT5G06640
AT5G06645
AT5G07090
AT5G10660
AT5G13400
AT5G14420
AT5G17850
AT5G19840
AT5G20260
AT5G20540
AT5G22070
AT5G22660
AT5G22770
AT5G22830
AT5G23070
AT5G24490
AT5G25640
AT5G28380
AT5G28410
AT5G28823
AT5G28840
AT5G29054
AT5G35190
AT5G36520
AT5G36550
AT5G36730
AT5G36820
AT5G37500
AT5G38420
AT5G38430
AT5G38630
AT5G41765
AT5G41870
AT5G41890
AT5G41950
AT5G42360
AT5G43270
AT5G43380
AT5G46390
AT5G47190
AT5G48040
AT5G48830
AT5G49410
AT5G49730
AT5G53060
AT5G58375
AT5G59170
AT5G62950
AT5G63400
AT5G64640
AT5G65220
AT5G66130
AT5G66140
AT5G66190
AT5G67490
ATCG00860
ATCG01280

## Sheet: Table S4
Table S4. List of primer sequences used in the experiments
Primers	Sequence	Purpose
LHCB1.3-RT-F	GGGCCACACAAGTTATTTTGAT	For RT-qPCR
LHCB1.3-RT-R	GGTTCTCTATCGGTCCCTTACC
LHCB5-RT-F	TGAAGTTGCTGGAGATTATGGT	For RT-qPCR
LHCB5-RT-R	GAAGCAAAGCACCAGTCTTAAA
LHCA1-RT-F	GATCAGTCTCCCACATTCAC	For RT-qPCR
LHCA1-RT-R	CGCCATCGTTTCTCTCTATC
LHCA4-RT-F	GGTTTGGCATCGCCTGATTATCTC	For RT-qPCR
LHCA4-RT-R	ATGTCGACGACGATGCAAAATACTG
CSP41A-RT-F	AAGGACTTATTAGGGTGGGAG	For RT-qPCR and RIP-qPCR
CSP41A-RT-R	CTCTTTCTTGTCTCTGCCAATC
PSAO-RT-F	TCAGTTTGGGAGAAAGCAG	For RT-qPCR and RIP-qPCR
PSAO-RT-F	AAGGGTTTGGTGGTGATG
CAO-RT-F	CTCCTCCCAAATCTTCTTCTTC	For RT-qPCR
CAO-RT-R	CACATATAGCTCCTCGGAAAC
CHLI1-RT-F	GCAGCTATAGTAGGGCAAGATGA	For RT-qPCR
CHLI1-RT-R	AACAGGAACTTGCTCTCCTTTCT
CHLI2-RT-F	TGGGAGATAGAGGAACTGGTAA	For RT-qPCR
CHLI2-RT-R	ACTTCCTTTCCCATACACTCAG
CHLM-RT-F	CCGGGGTCGACAGTACAACAATC	For RT-qPCR
CHLM-RT-R	GCAAGATGTGCGATCATTCCGTCT
CHLP-RT-F	CATACTTGCCTACCTACAGGG	For RT-qPCR
CHLP-RT-R	TTACACATCTCCACAAACGC
GUN4-RT-F	ACTTCTCTTTCCCTCAAACAACC	For RT-qPCR
GUN4-RT-R	GCTGTATCCGAATCTACCATCAC
ACT8-RT-F	GGTTCTACTTACCGAGGCTCC	For RT-qPCR
ACT8-RT-R	GGTAATCAGTAAGGTCACGAC
AG-ChIP-F	CTAAACGTTTTTGGCTTTGGAG	For ChIP-qPCR
AG-ChIP-R	AGAGAAGACGATGAGTGCGA
LHCB5-ChIP-F	GCAGACTGGTGCTTTGCTT	For ChIP-qPCR
LHCB5-ChIP-R	AACTACGGCGAGAACAAGG
CAO-ChIP-F	TGTGGCTAAGGACTACGAGG	For ChIP-qPCR
CAO-ChIP-R	CCCAAGTGGCATCAGACAT
CHLI1-ChIP-F	AAAGAAGAGTGCGAGACCG	For ChIP-qPCR
CHLI1-ChIP-R	CTCCCATAATCATAACACCACC
SUS1-RT-F	CTCGTCCAACACTCCACAA	For RT-qPCR
SUS1-RT-R	TCTTCATACAGCGTTTCGG
SUS3-RT-F	GAGATACCGCAGGGAGAGTT	For RT-qPCR
SUS3-RT-R	CAGCATTTCAGTCTCAAGGG
SUS1-ChIP-F	GTAGGAACTACATGCGGTGAACGT	For ChIP-qPCR
SUS1-ChIP-R	TATGGCCAGACTTCGAACCTTG
SUS3-ChIP-F	TGCACATGCTTTGGAGAAAACC	For ChIP-qPCR
SUS3-ChIP-R	CTGCGATTTCTTGGTAAGTGCTTG
ACT3-ChIP-F	ATGGCTGATGGTGAAGATATTC	For ChIP-qPCR
ACT3-ChIP-R	TAAGGTTCAGATTGATCCCCAA
PSBQ-2-ChIP-F	AAATGGCTCAAGCAGTGAC	For ChIP-qPCR
PSBQ-2-ChIP-R	AGACCCAACCGAGACTCTT
ATPD1-ChIP-F	GCGAATCCAACAATCACC	For ChIP-qPCR
ATPD1-ChIP-R	TTCACCACCGACCTAACCT
PETE1-ChIP-F	TACCGTCACCATCCCTTCT	For ChIP-qPCR
PETE1-ChIP-R	TCTCTCCTTTAGCCACCGT
ALB3-ChIP-F	GCAGCAAGAAGAACAAGGC	For ChIP-qPCR
ALB3-ChIP-R	TACAGTGCGTTTCCGCTT
ATPC1-ChIP-F	CTTCAAACCGATGATGTCG	For ChIP-qPCR
ATPC1-ChIP-R	AGCCGTAGGTAAAGTTCCG
CAO-RIP-F	CGTAGAGAAACGAGGGAAAG	For RIP-qPCR
CAO-RIP-R	CGTAGTCCTTAGCCACATCTT
LHCB5-RIP-F	ATGGCGTCTTTGGGTGTGT	For RIP-qPCR
LHCB5-RIP-R	ACAGCCTTGGACTTAGCAGG
CHLI1-RIP-F	ATCGGTTCAGGAAATCCG	For RIP-qPCR
CHLI1-RIP-R	TCACGGAAATCCTTTGGG
TUB2-RIP-F1	ATCCGTGAAGAGTACCCAGAT	For RIP-qPCR
TUB2-RIP-R1	AAGAACCATGCACTCATCAGC
TRM4A-RT-F	AAAGACTCATCGGGTGGCAA	For RT-qPCR
TRM4A-RT-R	CGCAAGATCCCAAGGCTAGT
TRM4B-RT-F	TTGGCCCAGAAAGCAACTGA	For RT-qPCR
TRM4B-RT-R	TAGCAGCTCCTGGCAATCTG
ULT1-RT-F	TGTGGTTGTACCAGTCACCG	For RT-qPCR
ULT1-RT-R	TGGTGTCAACTTGTCTTCATCG
SVR7-RT-F	CTGAATGTAATGACCCAGACAC	For RT-qPCR
SVR7-RT-R	TGCTTCCTTCTTGAACACC
TIC55-RT-F	GAGAAGATGCTCAGCCTTTG	For RT-qPCR
TIC55-RT-R	TCCCTTGCCCTGTAGGTCTA
CP33-RIP-F	TTGCCCTAATCCACTAATCCTC	For RIP-qPCR and RT-qPCR
CP33-RIP-R	CTTCTTCACCTTCATCTCCTTC
PSAE-2-RIP-F	GACCCGAAGACCCGATATCC	For RIP-qPCR and RT-qPCR
PSAE-2-RIP-R	TCATTTTACTTCTTCCACC
TIR1-RIP-F	TCACGAGATGGAGAGAGGA	For RIP-qPCR and RT-qPCR
TIR1-RIP-R	CACCACGAAGAAGCGTAAT
SBT1-RIP-F	TCTTTGTTTACCTGGTTCGC	For RIP-qPCR and RT-qPCR
SBT1-RIP-R	GTATTCGCCATTATCATCCC
KRATOS-RIP-F	TGGCAAAGGTGGAGGTAT	For RIP-qPCR and RT-qPCR
KRATOS-RIP-R	TCCACCGCCTTTACCTAT
MYB77-RIP-F	ATCACTGGAACTCTACGC	For RIP-qPCR and RT-qPCR
MYB77-RIP-R	ACAATCCAGTATCCACCG
PHYC-RIP-F	GTTGTTGTGTGATGCTTTGG	For RIP-qPCR and RT-qPCR
PHYC-RIP-R	CAGCATTCAGCAATCACTTC
MDH-RIP-F	GTCATCTCTTCGTGCTCTTG	For RIP-qPCR and RT-qPCR
MDH-RIP-R	TGCTCATACTCAGTCAATCCC
TRM4B-ChIP-F	GCTCTCACTTCTTCAGTTCTTG	For ChIP-qPCR
TRM4B-ChIP-R	CTATGTCTTCCTCCTCTTCCC
